# Supplementary material for: Independent Evolution of Winner Traits without Whole Genome Duplication in Dekkera Yeasts
Source: PLoS One. 2016 May 6;11(5):e0155140. doi: 10.1371/journal.pone.0155140 (PMC4859550; doi:10.1371/journal.pone.0155140)
Supplement: S1 Table — (XLS) [file pone.0155140.s001.xls]

## Sheet: Sheet1
S1 Table. Predicted one2one orthologous gene of S. cerevisiae genes in 7 non-WGD species.
D. anomala	D. bruxellensis	E. rgossypii	K. lactis	L. kluyveri	L. waltii	Y. lipolytica
YBR177C	YBR177C	YBR177C	YLR106C	YLR106C	YLR106C	YLR106C
YIL140W	YIL140W	YIL140W	YHR099W	YHR099W	YHR099W	YHR099W
YLR268W	YLR268W	YLR268W	YNR016C	YHR165C	YHR165C	YJL130C
YJL155C	YJL155C	YJL155C	YJL130C	YJL130C	YNR016C	YHR165C
YLL062C	YHR067W	YHR067W	YKL203C	YKL203C	YJL130C	YNR016C
YBR255W	YPR117W	YPR023C	YDL171C	YNR016C	YKL203C	YDL171C
YFR027W	YBR255W	YAL008W	YLR342W	YDL171C	YDL171C	YGR032W
YJL122W	YFR027W	YMR111C	YKL182W	YGL195W	YDR457W	YKL203C
YAL056W	YJL122W	YBR255W	YPL231W	YDR457W	YKL182W	YDL140C
YGR148C	YAL056W	YFR027W	YGL195W	YLL040C	YDL140C	YPL231W
YJR122W	YGR148C	YBR128C	YDL140C	YLR342W	YGL195W	YKL182W
YDR459C	YJR122W	YOR030W	YDR457W	YKL182W	YNL262W	YBR208C
YIL034C	YIL034C	YGR148C	YNL262W	YNL262W	YGR271W	YGR271W
YLR144C	YLR144C	YJR122W	YGR271W	YPL231W	YLR342W	YOR341W
YNL003C	YNL003C	YLR152C	YBR208C	YDL140C	YIL129C	YLL040C
YBR111W-A	YBR111W-A	YDR459C	YOR341W	YGR271W	YBR208C	YGL206C
YJR084W	YJR084W	YIL034C	YGL206C	YKR054C	YOR341W	YOR116C
YBR135W	YBR135W	YLR144C	YIL129C	YIL129C	YGL206C	YOR151C
YBR160W	YBR160W	YBR111W-A	YLL040C	YOR341W	YMR306W	YBR218C
YBR070C	YDL238C	YJR084W	YBL004W	YJR029W	YDR127W	YOR207C
YDL238C	YHR007C	YBR135W	YMR306W	YBR208C	YDR170C	YKR054C
YHR007C	YIR004W	YBR004C	YPL082C	YGL206C	YBR136W	YNL262W
YLR197W	YPL191C	YBR160W	YOR116C	YBR136W	YOR151C	YPL082C
YPL191C	YKL190W	YBR070C	YKR054C	YMR306W	YLR430W	YGR061C
YKL190W	YLR182W	YNR007C	YPL058C	YBL004W	YFL007W	YPR010C
YLR182W	YGL084C	YHR007C	YDR127W	YPL082C	YPR184W	YDR135C
YGL084C	YLR348C	YIR004W	YDR170C	YOR116C	YPR010C	YJR109C
YBR248C	YBR248C	YPR133W-A	YOR151C	YFL007W	YGR116W	YER172C
YNL152W	YNR067C	YKL190W	YPR010C	YDR127W	YDR283C	YAL026C
YLR382C	YNL152W	YGL084C	YGR061C	YDR170C	YGR184C	YDR011W
YFL045C	YLR382C	YDR312W	YDR135C	YCR093W	YDR135C	YDR127W
YPR058W	YFL045C	YBR248C	YBR136W	YLR430W	YGR061C	YPR184W
YFL010C	YPR058W	YNR067C	YBR115C	YER172C	YOR326W	YLR249W
YDR141C	YDR141C	YNL152W	YLL048C	YLR087C	YOR207C	YER166W
YJL131C	YJL131C	YLR382C	YGR116W	YGR184C	YBR218C	YGL195W
YDL170W	YDL170W	YFL045C	YER166W	YDR283C	YCR093W	YER164W
YIL124W	YIL124W	YFL010C	YDR283C	YPR184W	YLL048C	YBR115C
YDR083W	YDR083W	YDR141C	YJL109C	YOR151C	YER172C	YGR094W
YMR009W	YMR009W	YJL131C	YBR218C	YLL048C	YBR115C	YGL008C
YOR123C	YOR123C	YLR219W	YOR207C	YER166W	YMR229C	YOR326W
YNL072W	YNL072W	YKL048C	YER172C	YGR116W	YLR087C	YLL048C
YOR027W	YOR027W	YDR083W	YDR406W	YPR010C	YPL082C	YBL076C
YFL021W	YFL021W	YMR009W	YCR093W	YJL109C	YOL081W	YNL088W
YPL092W	YPR118W	YOR123C	YMR229C	YDR135C	YJL109C	YDR406W
YMR283C	YMR283C	YJL122W	YOR326W	YMR229C	YDR406W	YIL125W
YKL134C	YKL134C	YKL183W	YNL088W	YOR153W	YER164W	YPL160W
YDR090C	YDR090C	YLR189C	YDR011W	YGR061C	YOR116C	YMR109W
YIL108W	YIL108W	YDR363W	YKL215C	YGR217W	YAL026C	YNL132W
YLR220W	YLR220W	YFL021W	YAL026C	YDR011W	YDR011W	YJR137C
YBR273C	YBR273C	YLR362W	YFL007W	YOR326W	YHR186C	YDR170C
YFR005C	YFR005C	YPR118W	YLR384C	YBR115C	YNL088W	YDL126C
YER093C-A	YOR313C	YMR283C	YER164W	YFR019W	YKL215C	YKL215C
YAL026C	YER093C-A	YPL024W	YHR186C	YOR207C	YJR137C	YEL031W
YOL034W	YAL026C	YKL134C	YEL031W	YLR305C	YOR291W	YIL048W
YFR050C	YOL034W	YPR082C	YBL076C	YHR186C	YGR217W	YKL210W
YBL008W	YFR050C	YIL108W	YJL005W	YER155C	YJL005W	YPL226W
YLR447C	YBL008W	YPL166W	YFR019W	YER164W	YMR162C	YJL050W
YGL237C	YLR447C	YKL052C	YLR249W	YNL088W	YLR305C	YGR218W
YOL058W	YGL237C	YBR273C	YJR109C	YOL081W	YDR335W	YIL129C
YIL062C	YOL058W	YFR005C	YGR094W	YAL026C	YLL040C	YLR304C
YOR005C	YIL062C	YOR313C	YOR291W	YMR162C	YGR094W	YDL102W
YAR035W	YOR005C	YER093C-A	YGR184C	YJL005W	YJR109C	YDL145C
YNR032C-A	YAR035W	YAL026C	YMR109W	YJR137C	YMR109W	YBR023C
YDR299W	YAR019C	YOL034W	YLR305C	YLR454W	YGR218W	YER070W
YPL090C	YDR299W	YJR135W-A	YGR217W	YPR117W	YLR384C	YBR084W
YBR182C	YJL149W	YFL017W-A	YMR162C	YOR291W	YPL226W	YOR335C
YDR196C	YBR182C	YFR050C	YPL160W	YLR384C	YGR281W	YMR196W
YBR202W	YDR196C	YBL008W	YDL145C	YLL015W	YGL173C	YER171W
YHR101C	YBR202W	YLR079W	YJL050W	YEL031W	YLR249W	YOR291W
YNL239W	YHR101C	YLR447C	YNL102W	YKL215C	YLL015W	YLR305C
YDR410C	YNL239W	YGL237C	YLR430W	YDR335W	YER155C	YDR457W
YBR280C	YDR410C	YIL062C	YPL226W	YNL102W	YBL076C	YPL217C
YGR020C	YBR280C	YNL295W	YGR281W	YGL173C	YNL102W	YIL143C
YPL143W	YGR020C	YAR035W	YLL015W	YJR109C	YDL145C	YLR410W
YML105C	YPL143W	YNR032C-A	YGL173C	YHR023W	YER166W	YMR189W
YLL040C	YKL148C	YAR019C	YDR335W	YOR093C	YDL102W	YIL126W
YIL091C	YML105C	YDR299W	YER155C	YGR094W	YLR454W	YHR186C
YCL032W	YLL040C	YOL116W	YNL132W	YDR141C	YNL132W	YOL021C
YPL104W	YIL091C	YJL149W	YOR093C	YGR281W	YIL126W	YOR304W
YLR244C	YCL032W	YBR182C	YPL217C	YBL076C	YJL050W	YJL200C
YDR198C	YPL104W	YDR196C	YBL079W	YMR109W	YOR093C	YOR290C
YAL039C	YLR244C	YBR202W	YOL081W	YLR249W	YHR023W	YER125W
YNR018W	YAL046C	YHR101C	YIL125W	YBL088C	YBL079W	YMR128W
YNL168C	YDR198C	YNL239W	YDL102W	YPL160W	YJL039C	YGL173C
YDL185W	YAL039C	YDR410C	YLR410W	YJL039C	YOR290C	YLL026W
YFR047C	YNR018W	YBR280C	YIL126W	YDL145C	YFL036W	YIL162W
YBR215W	YNL168C	YGR020C	YGR218W	YJL050W	YBL004W	YPL240C
YGL092W	YDL185W	YNR045W	YIL048W	YOR290C	YBR245C	YDR334W
YLR403W	YFR047C	YPL143W	YKL210W	YPL217C	YER110C	YLR398C
YNL147W	YBR215W	YML105C	YMR128W	YPL226W	YLR398C	YPR160W
YBR159W	YGL092W	YLL040C	YHR023W	YIL126W	YIL048W	YGL120C
YDR364C	YLR403W	YPL078C	YGR090W	YNL132W	YLR410W	YGL009C
YML127W	YNL147W	YIL091C	YBR245C	YGR218W	YMR128W	YDR283C
YCL030C	YBR159W	YCL032W	YGL008C	YHL030W	YDR334W	YGR281W
YMR244C-A	YDR364C	YPR054W	YOL021C	YDL102W	YLR419W	YAL035W
YDR286C	YML127W	YPL104W	YLR454W	YMR128W	YGL008C	YFR019W
YCR002C	YCL030C	YLR244C	YOR335C	YER110C	YKR031C	YER091C
YER042W	YHR078W	YAL046C	YDR334W	YBL079W	YKL210W	YCR057C
YJR110W	YMR244C-A	YDR198C	YEL022W	YIL048W	YOL021C	YHR074W
YNL242W	YDR286C	YAL039C	YOR290C	YLR398C	YPL217C	YGL150C
YGR099W	YCR002C	YNR018W	YGL150C	YLR419W	YDR141C	YIL078W
YBL015W	YLR355C	YNL003C	YLR419W	YIL125W	YMR196W	YBL004W
YOL090W	YJR110W	YDL185W	YMR196W	YGR090W	YOR335C	YER069W
YLR300W	YOR163W	YFR047C	YER110C	YNL271C	YGL150C	YLR069C
YJL091C	YNL242W	YBR215W	YJR137C	YEL022W	YLR371W	YGR217W
YJR140C	YGR099W	YGL092W	YJL039C	YFL036W	YGR090W	YJR045C
YOR033C	YBL015W	YLR403W	YGL207W	YKR031C	YGL207W	YJL005W
YJR095W	YOL090W	YNL147W	YLR087C	YDR334W	YNL271C	YER013W
YBR043C	YLR300W	YBR159W	YML072C	YML072C	YGL156W	YGL167C
YHR005C-A	YJL091C	YDR364C	YKR031C	YLR371W	YMR308C	YPL006W
YDR380W	YJR140C	YML127W	YDR291W	YLR410W	YNR031C	YOL004W
YGL100W	YOR033C	YCL030C	YBL022C	YBR245C	YEL022W	YJL045W
YBR094W	YBR043C	YHR078W	YNL271C	YJR138W	YPL160W	YDR091C
YHR112C	YPL067C	YGR084C	YMR308C	YKL210W	YML072C	YNL209W
YNR007C	YDR380W	YDR286C	YMR189W	YBR023C	YOR086C	YHR027C
YDR035W	YGL100W	YFR018C	YLR371W	YOL021C	YDR291W	YKL104C
YGR042W	YBR094W	YCR002C	YBR023C	YGL156W	YBL088C	YDR097C
YDR485C	YHR112C	YER042W	YDR141C	YGL150C	YBL022C	YOL075C
YLR011W	YNR007C	YJR110W	YOR304W	YGL008C	YLL026W	YFR031C
YOR216C	YDR035W	YNL242W	YPL012W	YOR335C	YPR189W	YLR086W
YIL044C	YGR042W	YNL162W-A	YFL036W	YMR196W	YDL126C	YJL034W
YPL239W	YDR485C	YGR099W	YOR086C	YJL207C	YDR293C	YPL086C
YPR183W	YLR011W	YBL015W	YDL126C	YNR031C	YAL035W	YBL022C
YLR069C	YOR216C	YNL067W	YGR240C	YPL012W	YMR205C	YMR120C
YOL043C	YIL044C	YOL090W	YPL006W	YGL207W	YML059C	YKR031C
YPR133C	YPL239W	YLR300W	YBL105C	YOR086C	YBR023C	YDR234W
YCR046C	YNL197C	YJR140C	YPR117W	YDR301W	YGR240C	YGL022W
YLR059C	YPR183W	YOR033C	YDR293C	YDR291W	YPR160W	YER036C
YOL001W	YLR069C	YOR062C	YJR138W	YDR293C	YPR117W	YFR015C
YIL056W	YOL043C	YJR095W	YER070W	YLR422W	YDR097C	YPR019W
YOR074C	YPR133C	YBR191W	YDR097C	YLR024C	YDR301W	YGL156W
YOL063C	YCR046C	YPL126W	YBR084W	YGR240C	YLR086W	YBR235W
YPL224C	YLR059C	YMR164C	YPR160W	YJR033C	YNL163C	YKR001C
YNL217W	YOL001W	YBR043C	YPR184W	YLR086W	YBL105C	YNL163C
YMR226C	YIL056W	YHR005C-A	YOL004W	YML059C	YPL012W	YMR049C
YOR058C	YOR074C	YDR380W	YAL035W	YLR272C	YNL123W	YBL105C
YDR531W	YOL063C	YGL100W	YDR038C	YMR189W	YOL075C	YLR087C
YMR233W	YPL224C	YBR094W	YCR011C	YNL163C	YBR084W	YKL165C
YPL206C	YNL217W	YHR112C	YNL163C	YDR097C	YPL006W	YFR009W
YOL136C	YDR040C	YDR035W	YJL212C	YBL105C	YER070W	YBR114W
YDL060W	YMR226C	YGR042W	YER013W	YPR189W	YJR138W	YGL026C
YLR002C	YOR058C	YPL213W	YGL120C	YBL022C	YOL004W	YNL123W
YOR303W	YPL248C	YPL156C	YMR080C	YLL026W	YDR039C	YDR129C
YDR393W	YDR531W	YDR485C	YLR304C	YBL017C	YDL215C	YDR258C
YBR293W	YMR233W	YGR077C	YNR031C	YPR160W	YOR304W	YMR288W
YIR022W	YPL206C	YOR216C	YMR129W	YFR031C	YLR422W	YDR293C
YGL215W	YOL136C	YIL044C	YDL031W	YMR205C	YMR080C	YOR168W
YNR052C	YDL060W	YPL239W	YCR057C	YPL006W	YER013W	YJR035W
YGR019W	YLR002C	YNL197C	YFR031C	YAL035W	YKR054C	YGL234W
YMR194W	YOR303W	YPR183W	YLL026W	YNL297C	YLR272C	YIL075C
YHR032W	YDR393W	YLR069C	YER171W	YOR011W	YHR027C	YBL023C
YEL032W	YBR293W	YDL073W	YER125W	YMR308C	YER125W	YDR238C
YOL076W	YIR022W	YIL036W	YHL030W	YOL075C	YBL023C	YHR023W
YER145C	YGL215W	YBL042C	YML010W	YOR330C	YFR031C	YPR074C
YER110C	YNR052C	YNL091W	YBL023C	YOR304W	YCR057C	YOL006C
YBL033C	YGR019W	YCR046C	YMR205C	YNL123W	YGL120C	YKL157W
YPL266W	YMR194W	YLR059C	YDL185W	YMR129W	YOR109W	YMR080C
YLR088W	YHR032W	YOL001W	YBL088C	YDL215C	YIL143C	YOR330C
YOR304W	YEL032W	YIL056W	YGR270W	YMR080C	YMR129W	YMR205C
YLR023C	YOL076W	YOR074C	YDL215C	YOL004W	YGL201C	YML035C
YMR118C	YER145C	YDR507C	YJR033C	YML010W	YLR304C	YBR127C
YLL057C	YER110C	YDR379C-A	YIL143C	YDL126C	YMR189W	YDL031W
YML112W	YHR123W	YOL063C	YGL006W	YDR039C	YHL030W	YBR121C
YNL229C	YBL033C	YLR137W	YGL167C	YBR084W	YER171W	YLR153C
YNL321W	YPL266W	YEL007W	YLR086W	YCR057C	YGL167C	YGL137W
YGL241W	YOR304W	YLR020C	YDR301W	YFL008W	YPR019W	YOR270C
YMR238W	YLR023C	YNL217W	YJL200C	YOR109W	YPL167C	YGR264C
YLR229C	YMR118C	YKL204W	YER069W	YER013W	YOR330C	YGL245W
YPR176C	YLL057C	YMR226C	YKL165C	YLR129W	YPL231W	YML059C
YBL063W	YNL321W	YOR058C	YAR042W	YER070W	YLR129W	YGR270W
YKR008W	YGL241W	YPL248C	YDR430C	YBR097W	YOL090W	YLL001W
YMR146C	YMR238W	YDR531W	YBR235W	YPL125W	YDL031W	YGL201C
YPR165W	YLR229C	YMR233W	YNL123W	YHR027C	YGL006W	YLR259C
YDR226W	YNL186W	YPL206C	YCL054W	YPR019W	YJL200C	YGL006W
YMR266W	YPR176C	YOL136C	YOR330C	YGL167C	YIL075C	YPL093W
YDR057W	YBL063W	YDL060W	YHR027C	YBR235W	YML075C	YJL012C
YPL118W	YKR008W	YLR002C	YOL075C	YGR270W	YBR235W	YMR108W
YLR097C	YMR146C	YOR303W	YLR422W	YJL080C	YCR042C	YCR093W
YJL036W	YPR165W	YDR320C-A	YKL157W	YLR304C	YKL165C	YDR341C
YER041W	YDR226W	YDR393W	YOR168W	YGL006W	YOR168W	YPL012W
YGR277C	YMR266W	YIR022W	YPR019W	YER125W	YMR304W	YLR189C
YER009W	YDR057W	YGL215W	YGL201C	YMR012W	YGR270W	YGL207W
YMR015C	YPL118W	YNR052C	YBL017C	YPR026W	YDR430C	YMR217W
YDR246W	YKR064W	YGR019W	YLR409C	YKL157W	YCR011C	YCL054W
YOR288C	YLR097C	YHR032W	YCR042C	YIL143C	YFL008W	YGL163C
YLR163C	YJL036W	YEL032W	YDR238C	YGL238W	YPR181C	YGR124W
YCR028C	YER041W	YOL076W	YOR048C	YPL167C	YJR033C	YGL238W
YLR115W	YGR277C	YER145C	YOR109W	YGL201C	YER069W	YKR009C
YNL288W	YER009W	YER110C	YFR030W	YDL031W	YDR238C	YBL099W
YML054C	YMR015C	YBL033C	YGL140C	YBL023C	YDL195W	YBR196C
YHR089C	YDL139C	YNL162W	YMR049C	YGL120C	YLR347C	YDR212W
YGL014W	YDR246W	YDR022C	YIL078W	YCR011C	YIL109C	YBR038W
YLL035W	YOR288C	YPL266W	YML075C	YJL074C	YGR047C	YML075C
YOR245C	YLR163C	YOR304W	YFL008W	YHR164C	YBR038W	YEL011W
YNL323W	YCR028C	YNL052W	YBR080C	YMR304W	YNL287W	YJR016C
YER007W	YLR115W	YLR023C	YGL137W	YKL165C	YER091C	YPR181C
YGL114W	YNL288W	YLL057C	YFR009W	YJR140C	YOR048C	YJR121W
YER027C	YML054C	YML112W	YBR038W	YLR409C	YNL250W	YPL167C
YDL013W	YHR089C	YNL229C	YPR181C	YDR238C	YFR009W	YLR129W
YGL044C	YGL014W	YER169W	YPR026W	YER171W	YLR409C	YDR430C
YGL169W	YLL035W	YNL321W	YLR024C	YOL090W	YAR042W	YLR389C
YER107C	YOR245C	YGL241W	YPL167C	YLL031C	YGL238W	YNL102W
YPL237W	YNL323W	YMR238W	YLR129W	YMR076C	YJR035W	YBL039C
YDL195W	YER007W	YLR229C	YMR186W	YML075C	YEL032W	YNL250W
YBR038W	YGL114W	YNL186W	YBL104C	YMR247C	YFR030W	YDR037W
YDR117C	YER027C	YDR077W	YLR347C	YGL140C	YIL078W	YLR272C
YCR026C	YDL013W	YCL044C	YLR389C	YLR389C	YLR389C	YBR202W
YBL052C	YGL044C	YKR008W	YNL250W	YCR042C	YCL054W	YCL030C
YBR060C	YGL169W	YLR017W	YLL031C	YFR030W	YDL190C	YNL247W
YNL103W	YER107C	YMR146C	YKR009C	YER069W	YIL147C	YKR097W
YEL047C	YPL237W	YPR165W	YGL238W	YBR038W	YOR124C	YKR086W
YPR036W	YDL195W	YPR024W	YHR074W	YCL054W	YGL140C	YAL023C
YBR076W	YBR038W	YDR226W	YPR189W	YDL190C	YHR074W	YOR109W
YNL317W	YDR117C	YMR266W	YIL075C	YDL058W	YKR009C	YFL036W
YCR087C-A	YLR120C	YDR057W	YDL058W	YKR009C	YJL074C	YDR291W
YGR235C	YCR026C	YPL118W	YIL147C	YIL075C	YJL080C	YIL142W
YDL055C	YBL052C	YKR064W	YDL190C	YOR168W	YMR049C	YLR382C
YEL043W	YBR060C	YCR060W	YLR153C	YDR430C	YMR186W	YHR072W
YJL003W	YNL103W	YJL036W	YER091C	YAR042W	YJL095W	YNL330C
YML072C	YEL047C	YER041W	YGL009C	YPR181C	YPL125W	YLR274W
YHR052W	YPR036W	YGR277C	YLR069C	YLR347C	YPR026W	YJL014W
YDR142C	YPR016C	YER009W	YPL110C	YJL095W	YNL297C	YLR419W
YKR026C	YNL317W	YMR015C	YJR035W	YNL250W	YNL267W	YMR162C
YJR012C	YCR087C-A	YDL139C	YJL074C	YJL200C	YJL212C	YDL215C
YJL130C	YGR235C	YDR246W	YML059C	YNL287W	YMR012W	YNL192W
YJL078C	YDL055C	YOR288C	YPL125W	YOR124C	YOL098C	YLL008W
YKL060C	YEL043W	YLR163C	YEL032W	YEL032W	YLR069C	YGR245C
YKL173W	YJL003W	YCR028C	YGL163C	YFR009W	YBL104C	YJL033W
YOR353C	YHR052W	YLR115W	YOL090W	YMR049C	YGR100W	YJL111W
YGR200C	YDR142C	YNL288W	YKL104C	YJR035W	YBR097W	YNL325C
YBR056W	YKR026C	YML054C	YMR266W	YCR032W	YHR164C	YHR183W
YLR383W	YJR012C	YHR089C	YMR304W	YER091C	YLL034C	YNR031C
YDL177C	YJL130C	YGL014W	YDR258C	YGL137W	YGL026C	YER043C
YKL182W	YKL060C	YMR168C	YFL033C	YDL195W	YKL104C	YLR359W
YMR280C	YBL085W	YIL124W	YGR047C	YBL104C	YLR153C	YJR064W
YMR079W	YKL173W	YLL035W	YGR100W	YOR048C	YAL023C	YHL016C
YDR333C	YOR353C	YOR245C	YNL267W	YOL098C	YDR258C	YAR042W
YMR013C	YIR023W	YNL323W	YLR272C	YIL078W	YGL009C	YMR308C
YPL167C	YGR200C	YER007W	YGL026C	YBR080C	YBR114W	YLL018C
YLR223C	YBR056W	YGL114W	YKL209C	YFL033C	YOL145C	YLR058C
YIR012W	YLR383W	YER027C	YAL023C	YKL010C	YJR140C	YNL061W
YNR046W	YDL177C	YER167W	YGL245W	YPL110C	YGL094C	YDR335W
YJL014W	YKL182W	YDL013W	YPL040C	YJR132W	YDR074W	YLR175W
YCR011C	YMR280C	YGL044C	YDR074W	YIL147C	YLL031C	YHR019C
YPL218W	YMR079W	YGL169W	YLL024C	YHR074W	YBR202W	YER025W
YPL028W	YDR333C	YER107C	YIL109C	YMR288W	YAL017W	YLR277C
YJR036C	YKL051W	YPL237W	YLL034C	YJL212C	YKR001C	YGR116W
YJR005W	YMR013C	YDL195W	YNL287W	YGR047C	YGL245W	YCR017C
YGR217W	YPL167C	YBR038W	YBR114W	YMR186W	YLL024C	YML085C
YBL098W	YLR223C	YDR117C	YDL195W	YGR100W	YGR264C	YKL145W
YDL095W	YIR012W	YCR026C	YOL098C	YIL109C	YOR270C	YNL271C
YOR194C	YNL328C	YBL052C	YDR060W	YKL209C	YJR132W	YLR409C
YOR174W	YJL014W	YLR438C-A	YJL033W	YER093C	YMR288W	YLR397C
YFL002C	YCR011C	YBR060C	YKL148C	YOL145C	YFL033C	YPL106C
YDR155C	YPL218W	YNL103W	YAL017W	YKR095W	YMR076C	YCR072C
YPR149W	YPL028W	YEL047C	YJR045C	YGL009C	YDR128W	YIL109C
YGL181W	YJR036C	YPR036W	YBL075C	YLR069C	YOL006C	YML123C
YJL176C	YJR005W	YIL026C	YOL145C	YAL017W	YNL023C	YPR159W
YJR072C	YGR217W	YNL317W	YPL106C	YNL267W	YLR032W	YPR112C
YDR047W	YBL098W	YCR087C-A	YEL011W	YGL094C	YJL034W	YBR080C
YKR039W	YDL095W	YGR235C	YJL012C	YDR074W	YDL240W	YMR290C
YPL087W	YOR194C	YDR068W	YMR089C	YBR081C	YOR211C	YML056C
YCR084C	YOR174W	YDL055C	YLR258W	YLR153C	YBR121C	YFL037W
YDR302W	YFL002C	YPR176C	YGL094C	YKL014C	YJL033W	YOR356W
YGL003C	YDR155C	YJL003W	YGL022W	YDR443C	YAL019W	YBL015W
YJL054W	YPR149W	YML072C	YDR234W	YLL034C	YJL012C	YLL039C
YOR118W	YGL181W	YHR052W	YOR211C	YGL163C	YLR277C	YMR229C
YLR205C	YJL176C	YDR142C	YCR017C	YKL104C	YPL106C	YOR204W
YDR268W	YJR072C	YKR026C	YML035C	YLR032W	YPL093W	YJR143C
YGL192W	YDR047W	YFL044C	YJL080C	YBR202W	YIL002C	YNL104C
YPL170W	YKR039W	YJR043C	YBR097W	YGL026C	YNL192W	YMR301C
YML094W	YPL087W	YPL263C	YAL054C	YDR128W	YGL022W	YDL058W
YDL117W	YCR084C	YJR012C	YOR124C	YML035C	YKL010C	YOR048C
YMR131C	YDR302W	YJL130C	YHR072W	YCR017C	YML035C	YNL321W
YJL081C	YGL003C	YJL078C	YMR302C	YDR258C	YDR234W	YNL112W
YDR204W	YPL009C	YJR126C	YMR054W	YAL023C	YMR266W	YNL267W
YLR362W	YHR178W	YKL060C	YCL030C	YBR017C	YLR222C	YJL153C
YMR293C	YOR118W	YKL173W	YNL192W	YNL192W	YMR089C	YLR289W
YER089C	YLR205C	YOR353C	YMR288W	YMR266W	YCL030C	YLR430W
YAL038W	YDR268W	YIR023W	YBR121C	YPL009C	YDR001C	YLR371W
YIL105C	YGL192W	YGR200C	YDR091C	YPR194C	YGR125W	YJL074C
YNL137C	YPL170W	YBR056W	YOR270C	YLR425W	YDR060W	YAL019W
YNL119W	YML094W	YLR383W	YHR020W	YDR180W	YMR261C	YDL007W
YNR006W	YDL117W	YDL177C	YPR074C	YGR098C	YEL031W	YDL095W
YML126C	YMR131C	YIL127C	YDR128W	YNL273W	YBL007C	YGR145W
YHR079C	YJL081C	YNL219C	YPL093W	YOL084W	YKL209C	YNL161W
YIL150C	YDR204W	YOR338W	YLR222C	YMR054W	YOL084W	YDL164C
YLR435W	YJR054W	YLR369W	YNL313C	YCR081W	YFR015C	YCR042C
YGL212W	YLR362W	YKL182W	YGR145W	YHR077C	YNL313C	YPR024W
YGR158C	YMR293C	YOR291W	YLR277C	YDL112W	YPR074C	YHR020W
YJR152W	YER089C	YDR469W	YBR202W	YBL106C	YMR054W	YDR023W
YKL077W	YJL214W	YMR079W	YJR132W	YOR270C	YBL075C	YOR211C
YBR212W	YAL038W	YDR333C	YGR264C	YBL047C	YLR189C	YFL008W
YJR109C	YIL105C	YKL051W	YJR140C	YIL002C	YER176W	YFR030W
YKL025C	YNL137C	YMR013C	YPR024W	YLR240W	YLR274W	YFL033C
YAR008W	YNL119W	YPL167C	YLR274W	YGL245W	YDR443C	YGL125W
YBR158W	YNR006W	YLR223C	YPL086C	YLR222C	YHR072W	YNR053C
YPL150W	YML126C	YIR012W	YGL234W	YLR189C	YDR395W	YDL182W
YOR089C	YHR079C	YNR026C	YOL084W	YPL040C	YMR001C	YDR477W
YOL097C	YIL150C	YNR046W	YDR001C	YNL325C	YCR032W	YKL035W
YJL096W	YLR435W	YNL328C	YBR081C	YNL172W	YNL325C	YHL030W
YJR141W	YGR158C	YJL179W	YKR001C	YEL011W	YBR017C	YPL040C
YDR407C	YJR152W	YJL014W	YPR112C	YKR001C	YPR194C	YNL021W
YLR354C	YKL077W	YDR219C	YDR507C	YLR277C	YKL148C	YDR074W
YGR110W	YBR212W	YCR011C	YOL006C	YDR395W	YPL086C	YMR105C
YIL065C	YJR109C	YLR431C	YNL297C	YBR114W	YNL021W	YLR197W
YKL029C	YKL025C	YKR046C	YKL010C	YDR060W	YDL095W	YDR456W
YGR098C	YAR008W	YJR036C	YMR261C	YOR211C	YMR302C	YJR138W
YBR223C	YBR158W	YJR005W	YNL021W	YGR125W	YBL106C	YDR172W
YOR103C	YPL150W	YGR217W	YDL060W	YGR264C	YOR217W	YFL039C
YNL241C	YOR089C	YNL072W	YDR037W	YNL313C	YER093C	YDR060W
YJL154C	YOL097C	YBL098W	YER036C	YJL034W	YPR112C	YDL160C
YDR091C	YJL096W	YDL095W	YLR241W	YAL054C	YPL147W	YOR217W
YJL123C	YJR141W	YOR194C	YLL001W	YJL012C	YKR095W	YOR317W
YHR066W	YDR407C	YOR174W	YMR120C	YAL019W	YDR091C	YDL143W
YJL203W	YLR354C	YFL002C	YDR443C	YMR190C	YLR241W	YLR060W
YAL009W	YGR110W	YDR155C	YNL325C	YOL034W	YHR020W	YOR128C
YIL147C	YIL065C	YPR149W	YPR021C	YML103C	YPL009C	YER065C
YMR027W	YKL029C	YGL181W	YLR256W	YGL022W	YPL040C	YLR347C
YDL160C	YFR019W	YJL176C	YLR240W	YLR258W	YOR160W	YKL078W
YBR176W	YGR098C	YOL086W-A	YMR190C	YDL231C	YNL172W	YNR001C
YPR138C	YBR223C	YJR072C	YPL022W	YKL148C	YDR037W	YOL090W
YPL173W	YOR103C	YDR047W	YLR189C	YDR001C	YMR190C	YFL004W
YDL215C	YGL154C	YKR039W	YLR398C	YBR121C	YMR120C	YBR126C
YGR167W	YPL178W	YPL087W	YBL066C	YJL033W	YGR145W	YHR018C
YPR065W	YJL154C	YNL015W	YIR002C	YLR274W	YER036C	YOR310C
YJL059W	YDR091C	YCR084C	YNL023C	YHR072W	YMR247C	YAL038W
YKL099C	YJL123C	YDR302W	YDL095W	YBL007C	YGR245C	YNL287W
YPL097W	YHR066W	YGL003C	YKL014C	YOL006C	YDL060W	YBR248C
YJL143W	YJL203W	YJL054W	YAL019W	YNL023C	YLR240W	YNR013C
YGL238W	YAL009W	YHR178W	YNL247W	YMR261C	YPL022W	YLL034C
YGL085W	YBR011C	YOR118W	YJR091C	YPL106C	YMR125W	YEL013W
YNL104C	YIL147C	YLR205C	YJL095W	YBL075C	YLR397C	YEL032W
YPL145C	YMR027W	YDR268W	YPR145W	YPR074C	YLL001W	YDR188W
YNL128W	YDL160C	YGL192W	YDR341C	YDR234W	YLR256W	YBR229C
YIL118W	YBR176W	YPL170W	YLR425W	YDL240W	YGL234W	YLR241W
YNL151C	YPR138C	YPR001W	YDR129C	YPR112C	YLR382C	YDR190C
YPL190C	YPL173W	YFL059W	YGL114W	YLR256W	YJR091C	YGR103W
YKL191W	YDL215C	YML094W	YLR382C	YER176W	YPR021C	YMR300C
YNL163C	YGR167W	YKR006C	YJR016C	YMR089C	YBR198C	YPL235W
YHR006W	YPR065W	YDL117W	YLR096W	YJR045C	YCR081W	YAL048C
YHR120W	YJL059W	YMR131C	YML103C	YLR241W	YJR143C	YHR028C
YKL021C	YKL099C	YJL081C	YGR245C	YDR325W	YJR090C	YPL262W
YHR025W	YPL097W	YDR204W	YMR108W	YGR245C	YGR098C	YDL084W
YNL083W	YJL143W	YBR085C-A	YER017C	YDL132W	YDL231C	YKL029C
YOR267C	YGL238W	YJR054W	YGR125W	YGR145W	YDR325W	YIR031C
YOR357C	YGL085W	YMR293C	YBL106C	YNL139C	YLR071C	YLR384C
YOL137W	YNL104C	YAL038W	YDR395W	YIR002C	YDL112W	YJR033C
YGR038C-B	YPL145C	YIL105C	YBL007C	YJR091C	YPL207W	YPL265W
YDR530C	YNL128W	YNL137C	YCR037C	YNL021W	YKR096W	YER136W
YER111C	YIL118W	YNL119W	YJR143C	YPR024W	YGR274C	YEL063C
YEL031W	YNL151C	YNR006W	YIL002C	YCL030C	YGL137W	YNL045W
YOL071W	YPL190C	YML126C	YPL009C	YHR120W	YHR120W	YPR002W
YNR053C	YKL191W	YAL047C	YGL099W	YDL095W	YFL053W	YLR378C
YDL063C	YNL163C	YIL150C	YLR092W	YJR090C	YGR199W	YNL189W
YGR185C	YHR006W	YJL208C	YBL024W	YMR302C	YPR145W	YBR296C
YER168C	YHR120W	YDR285W	YGR274C	YPL147W	YNR067C	YMR015C
YPL265W	YKL021C	YGL212W	YLL008W	YOR217W	YML103C	YPR033C
YIL083C	YHR025W	YGR158C	YGR200C	YNR067C	YNR011C	YPL207W
YEL026W	YNL083W	YKL077W	YNL161W	YDL060W	YMR108W	YPR194C
YLL050C	YAR050W	YBR212W	YPL147W	YPL093W	YHR205W	YGL078C
YDR392W	YOR267C	YJR109C	YGL205W	YPL022W	YJR016C	YGL077C
YBR290W	YOR357C	YKL025C	YKR086W	YPL183C	YDR211W	YBR143C
YLR180W	YDR530C	YBR158W	YKR095W	YDR091C	YLR247C	YNR067C
YNL274C	YEL031W	YPL150W	YLR397C	YLR071C	YGL099W	YOR014W
YIL096C	YOL071W	YPL105C	YLR044C	YDR129C	YKL064W	YOR117W
YPL094C	YNR053C	YLR392C	YKR096W	YLR397C	YFL004W	YOR086C
YDR021W	YDL063C	YOL097C	YMR012W	YPL086C	YNL247W	YGR125W
YPL212C	YOR367W	YOR110W	YKL064W	YJL042W	YNL104C	YGL048C
YMR296C	YGR185C	YMR285C	YNR013C	YLR383W	YHL016C	YGR100W
YIL018W	YER168C	YJL096W	YNL059C	YDR507C	YOL034W	YLR092W
YPL023C	YPL265W	YJR141W	YKL029C	YMR001C	YHR028C	YER086W
YGL173C	YIL083C	YDR407C	YDR212W	YGL251C	YDR212W	YER090W
YLR330W	YEL026W	YLR354C	YHL016C	YNL161W	YNL059C	YDR394W
YMR188C	YLL050C	YGR110W	YHR120W	YGR199W	YNL161W	YOR187W
YPR095C	YDR392W	YIL065C	YMR076C	YKR086W	YNL298W	YHR039C
YOR310C	YBR290W	YKL029C	YLR259C	YHR079C	YFL034W	YHR170W
YFR051C	YLR180W	YBR258C	YHR079C	YJR143C	YGR109W-B	YCL017C
YHR024C	YNL274C	YLR457C	YNL104C	YLL001W	YBR196C	YGR274C
YOL038W	YIL096C	YHR142W	YBR196C	YER036C	YKL029C	YJR065C
YDR188W	YPL094C	YGR098C	YMR301C	YPR021C	YLR092W	YFL018C
YGL236C	YDR021W	YBR223C	YMR125W	YDR037W	YLR044C	YNL220W
YGR129W	YPL212C	YOR103C	YLR083C	YGL234W	YPL183C	YPR156C
YAR018C	YMR296C	YGL154C	YBL039C	YMR125W	YFR002W	YHR007C
YDR017C	YIL018W	YPL178W	YDR211W	YMR231W	YLR383W	YLR044C
YOR369C	YPL023C	YJL154C	YDR325W	YGL133W	YOR206W	YAL062W
YNL275W	YGL173C	YDR091C	YHR028C	YBL066C	YCR037C	YHR174W
YOR025W	YLR330W	YJL123C	YJL014W	YHR098C	YMR301C	YMR304W
YGR021W	YMR188C	YPL159C	YML081W	YHR020W	YHR042W	YKR050W
YDR411C	YPR095C	YJL203W	YOR160W	YOR160W	YBR229C	YOR063W
YBR283C	YOR310C	YAL009W	YNL061W	YMR108W	YML081W	YDL066W
YIL090W	YFR051C	YIL147C	YFR038W	YPL207W	YNR013C	YBR198C
YML104C	YHR024C	YPL244C	YFL004W	YNR011C	YLR259C	YOR259C
YDL004W	YOL038W	YBR129C	YDL112W	YFL034W	YML093W	YKR039W
YMR186W	YDR188W	YDL160C	YFR002W	YFL004W	YBL066C	YAL067C
YOR319W	YGL236C	YBR176W	YHR098C	YMR120C	YAL021C	YBR025C
YHR201C	YGR129W	YPL173W	YGL251C	YGR274C	YPR024W	YDR128W
YNL256W	YAR018C	YDL215C	YJL042W	YHR028C	YDR159W	YOR093C
YMR278W	YDR017C	YGR167W	YAL021C	YAL001C	YJL207C	YPR173C
YGL045W	YOR369C	YPR065W	YJL111W	YGL131C	YGL114W	YDL029W
YML015C	YNL275W	YJL059W	YBR127C	YML091C	YML091C	YDR270W
YOR197W	YOR025W	YKL099C	YLR289W	YDR341C	YGL205W	YFL022C
YKR089C	YGR021W	YDR315C	YHR077C	YBR198C	YLR083C	YMR266W
YER166W	YBR283C	YJL143W	YBR198C	YKR096W	YFR038W	YJL095W
YDL014W	YIL090W	YGL238W	YDL231C	YLR382C	YIR006C	YGR252W
YLL032C	YML104C	YNL104C	YLR060W	YIR006C	YPL195W	YKL209C
YDL194W	YDL004W	YML081C-A	YOR317W	YLR092W	YLR289W	YCL057W
YLR186W	YMR186W	YNL128W	YCR081W	YBR073W	YPL221W	YKR002W
YBR039W	YOR319W	YIL118W	YHR205W	YMR259C	YDL040C	YGR109W-B
YER024W	YOL048C	YNL151C	YDL132W	YLR096W	YIL128W	YLR113W
YDR116C	YHR201C	YPL190C	YKR097W	YGL099W	YJL197W	YOL057W
YGR258C	YNL256W	YKL191W	YPR159W	YPL153C	YMR217W	YHR037W
YIL021W	YMR278W	YLR220W	YMR001C	YFR002W	YJL014W	YNL329C
YPL234C	YGL045W	YHR120W	YBR017C	YLR247C	YBR127C	YMR297W
YMR110C	YLR136C	YPL240C	YBL099W	YCR037C	YDR477W	YNR008W
YDL056W	YML015C	YMR232W	YDR172W	YGL205W	YBR296C	YLR433C
YGR234W	YOR197W	YGR106C	YOR206W	YHL016C	YDR172W	YDR062W
YKL117W	YKR089C	YKL021C	YJL034W	YLR310C	YLL008W	YOL066C
YMR178W	YER166W	YHR025W	YGR098C	YBR229C	YNL085W	YDR502C
YGL115W	YDL014W	YNL083W	YOR217W	YNL059C	YGL131C	YHR205W
YOL129W	YLL032C	YPR147C	YKR018C	YDR211W	YPR159W	YBL024W
YEL044W	YDL194W	YAR050W	YGR233C	YML081W	YGR170W	YHR164C
YMR247C	YLR186W	YBL018C	YAL048C	YBL037W	YBR079C	YLR222C
YML071C	YBR039W	YOR098C	YLR138W	YER017C	YER025W	YBL079W
YDR176W	YER024W	YOR357C	YPR156C	YGR200C	YBL039C	YOR027W
YDR122W	YDR116C	YOL137W	YOR014W	YKL064W	YNL061W	YLL031C
YER120W	YGR258C	YLR410W	YAL001C	YDR407C	YDL164C	YDR109C
YNL090W	YIL021W	YER111C	YBL015W	YJR016C	YOL057W	YDL178W
YBR042C	YPL234C	YEL031W	YML093W	YDR159W	YPL153C	YDR256C
YDR381W	YMR110C	YOL071W	YBR229C	YCL014W	YGL180W	YLR355C
YGL103W	YDL056W	YER147C	YDR270W	YJL129C	YNL189W	YPR035W
YDR484W	YGR234W	YDL063C	YNL321W	YPR122W	YJL111W	YML126C
YJL194W	YKL117W	YNL163C	YLR278C	YPL126W	YJR064W	YER081W
YMR098C	YMR178W	YGR185C	YER025W	YPR145W	YLL029W	YGR055W
YJL187C	YGL115W	YJL189W	YNL298W	YML093W	YNL238W	YLR188W
YOR370C	YOR209C	YER168C	YJL154C	YNR013C	YBL099W	YMR307W
YBR095C	YMR247C	YPL265W	YHR039C	YNL242W	YLR060W	YFL034W
YHR111W	YML071C	YIL083C	YIL091C	YNL247W	YKR018C	YOL097C
YBL045C	YDR176W	YEL026W	YMR231W	YDL040C	YKR079C	YNR050C
YDR524C	YDR122W	YLL050C	YDR188W	YNL238W	YJL008C	YOR374W
YPR184W	YER120W	YDR392W	YPL137C	YNL236W	YKL173W	YGL253W
YOR224C	YBR042C	YBR290W	YGR065C	YKR079C	YPR122W	YFR044C
YNL193W	YDR381W	YNL274C	YNR055C	YNL085W	YKL078W	YLR083C
YCR047C	YGL103W	YIL096C	YMR217W	YBL024W	YMR309C	YJL008C
YNL261W	YDR484W	YPL094C	YIL128W	YKL034W	YGL027C	YGL027C
YKL135C	YJL194W	YDR021W	YNR067C	YGR233C	YOR191W	YGR088W
YDR389W	YMR098C	YPL212C	YLR188W	YIL128W	YJL154C	YPL009C
YOL002C	YJL187C	YMR005W	YLR369W	YLR386W	YIL068C	YLR454W
YOR359W	YOR370C	YMR296C	YLL018C	YKL029C	YPR156C	YLR138W
YLL021W	YBR095C	YPL028W	YNL117W	YOR206W	YKL126W	YGL236C
YKL205W	YHR111W	YIL018W	YJL008C	YNL321W	YHR039C	YCR053W
YLR407W	YBL045C	YPL023C	YBR079C	YPL195W	YKL034W	YAL036C
YBR088C	YDR524C	YGL173C	YGL016W	YNL329C	YJL129C	YMR129W
YBR055C	YPR184W	YLR330W	YER024W	YBR296C	YKL135C	YHR030C
YOR175C	YOR224C	YMR188C	YGR258C	YDR212W	YGR233C	YBL106C
YNL329C	YNL193W	YPR095C	YMR259C	YMR301C	YGR258C	YDR294C
YFL005W	YCR047C	YOR310C	YPL153C	YGL114W	YGR200C	YGR210C
YOR298W	YNL261W	YFR051C	YCR092C	YPL221W	YAL048C	YPL023C
YMR128W	YKL135C	YHR024C	YEL061C	YPL242C	YLR401C	YGL099W
YKL110C	YDR389W	YPR016C	YIL142W	YBR196C	YNL321W	YHL007C
YPR040W	YOL002C	YOL038W	YMR058W	YKR018C	YBL037W	YPR088C
YGR056W	YOR359W	YDR188W	YJR064W	YNL104C	YHR079C	YGL114W
YMR152W	YLL021W	YAL027W	YLL029W	YBR079C	YAL016W	YPL091W
YML057W	YKL205W	YPL152W	YNL189W	YIL030C	YDL149W	YBR006W
YDR178W	YBR088C	YGL236C	YAL053W	YKR028W	YNL329C	YLR240W
YKR038C	YOR175C	YGR129W	YDR477W	YAL024C	YHR077C	YNL059C
YGL028C	YNL329C	YAR018C	YCL057W	YLL008W	YDR034C	YDR122W
YLR288C	YFL005W	YMR303C	YIR006C	YBR281C	YAL053W	YPL043W
YGL180W	YOR298W	YOR369C	YKR028W	YLR289W	YMR105C	YBR263W
YJL115W	YMR128W	YNL275W	YKR024C	YAL053W	YER086W	YER165W
YJR073C	YKL110C	YOL117W	YPL221W	YAL021C	YOR014W	YJL102W
YNR032W	YPR040W	YGR021W	YER086W	YMR309C	YLR451W	YPL203W
YML097C	YGR056W	YBR283C	YCR072C	YGL151W	YIL125W	YIL107C
YIR030C	YMR152W	YIL090W	YGR103W	YCR092C	YAL001C	YKL211C
YJL055W	YDR178W	YML104C	YLR032W	YDR324C	YOR317W	YNL243W
YHR193C	YKR038C	YDR195W	YJL010C	YDL149W	YJL042W	YER133W
YMR292W	YGL028C	YOR319W	YNL238W	YGR170W	YEL013W	YML010W
YBL099W	YLR288C	YOL048C	YKL126W	YHR205W	YKL035W	YCR012W
YPL008W	YGL180W	YLR446W	YDL240W	YGR258C	YKL134C	YJL109C
YJR035W	YJL115W	YGR072W	YDR062W	YPR159W	YDR188W	YDR232W
YOR126C	YJR073C	YHR201C	YGR199W	YHR042W	YER165W	YKL134C
YNL191W	YGL004C	YNL256W	YDL164C	YDR172W	YIL030C	YLR303W
YDL116W	YNR032W	YOL058W	YHL032C	YGL180W	YPR135W	YOR244W
YPL184C	YML097C	YMR278W	YJR121W	YLR044C	YOR128C	YPR111W
YGL027C	YIR030C	YER106W	YNL273W	YNL061W	YIL091C	YJL141C
YOR119C	YJL055W	YMR107W	YNR011C	YDR270W	YNL183C	YPR006C
YOR165W	YHR193C	YML015C	YHR096C	YOR336W	YML049C	YKL010C
YDR054C	YBL099W	YOR197W	YKL078W	YLR259C	YKR097W	YMR190C
YLR409C	YPL008W	YDR016C	YNL183C	YLR084C	YLR310C	YNL241C
YMR101C	YJR035W	YDL014W	YPL183C	YNL298W	YPL126W	YGR233C
YDR109C	YPL086C	YNL098C	YBR073W	YBL039C	YPL116W	YOR160W
YJL046W	YDL116W	YOR351C	YDL143W	YJL111W	YBR073W	YIL147C
YMR041C	YPL184C	YLL032C	YKL034W	YJL014W	YDL141W	YPL263C
YDR221W	YGL027C	YDL194W	YML091C	YER024W	YBR281C	YJL154C
YMR267W	YPR153W	YER079W	YNL329C	YGL197W	YNR008W	YNL142W
YLR109W	YOR119C	YBR039W	YMR309C	YGR138C	YPL137C	YMR008C
YKR009C	YOR165W	YER024W	YFL034W	YLR083C	YER015W	YOL060C
YOR358W	YDR054C	YDR116C	YPL126W	YAL048C	YCR072C	YAR035W
YCR061W	YLR409C	YGR258C	YDR324C	YBR127C	YIL108W	YKL126W
YMR078C	YDR109C	YIL021W	YLR401C	YOR317W	YDR456W	YBR094W
YNL200C	YJL046W	YPL234C	YGL131C	YLL029W	YDL143W	YGL084C
YDR232W	YMR041C	YDL056W	YDL040C	YHR039C	YDR496C	YDR375C
YNL262W	YDR221W	YNR020C	YJL101C	YOR014W	YJR121W	YBR281C
YDR245W	YLR109W	YKL117W	YPL195W	YIL091C	YNR055C	YGL194C
YHR088W	YKR009C	YMR178W	YGL197W	YDR477W	YDR062W	YIR007W
YGR276C	YOR358W	YGL115W	YKL035W	YKR097W	YHR037W	YBL104C
YOR052C	YCR061W	YNL299W	YHR037W	YKL126W	YBR248C	YDL134C
YBR017C	YMR109W	YOL129W	YNL112W	YGR065C	YDR270W	YML016C
YPR127W	YMR078C	YEL044W	YMR247C	YFR040W	YMR058W	YGR211W
YKR014C	YNL200C	YMR247C	YHR183W	YGR157W	YKL205W	YLR253W
YOR056C	YDR232W	YDR395W	YBR142W	YFR038W	YHR170W	YMR058W
YJR060W	YDR245W	YML071C	YMR300C	YNL117W	YKR039W	YKR093W
YPR118W	YHR088W	YBR077C	YBR296C	YPR135W	YML069W	YDL168W
YLR141W	YGR276C	YDR176W	YAL067C	YLR060W	YCR092C	YFL055W
YPR162C	YOR052C	YPL177C	YNL139C	YOR296W	YAL024C	YOR046C
YLR178C	YBR017C	YDR122W	YMR105C	YGL233W	YKR024C	YDL195W
YHR175W	YKR014C	YER120W	YMR015C	YKL101W	YMR008C	YAL053W
YDL161W	YOR056C	YNL090W	YOL020W	YDL164C	YNL221C	YBL011W
YKL101W	YJR060W	YBR042C	YOR310C	YOR191W	YOR005C	YNL298W
YGR096W	YLR141W	YOL062C	YAL016W	YER086W	YLR103C	YOL103W
YDL212W	YPR162C	YDR381W	YFR040W	YIL156W	YGR065C	YKL146W
YNL161W	YLR178C	YGL103W	YPL043W	YJL008C	YNL139C	YGR200C
YGR184C	YHR175W	YDR484W	YER093C	YBR019C	YHR183W	YIL130W
YJL126W	YDL161W	YJL194W	YGL180W	YMR217W	YPL242C	YJR132W
YBR175W	YKL101W	YMR098C	YLR071C	YPR097W	YAL038W	YPL008W
YPL046C	YKL050C	YOR370C	YNL268W	YGL027C	YGR103W	YGL148W
YGL099W	YGR096W	YGR192C	YMR290C	YNL189W	YNL242W	YEL036C
YFL030W	YDL212W	YBR095C	YHR164C	YDR496C	YJL101C	YGR019W
YOR191W	YNL161W	YHR111W	YBR281C	YOL138C	YOR243C	YAL016W
YKL196C	YGR184C	YBL045C	YLR451W	YJR064W	YMR300C	YPR189W
YIL036W	YJL126W	YGL071W	YNL085W	YIL108W	YBR041W	YML086C
YLR231C	YBR175W	YDR524C	YDL148C	YAL016W	YDR324C	YJR010W
YDR255C	YPL046C	YPR170W-B	YOR027W	YJL094C	YNL268W	YPL259C
YFR021W	YGL099W	YOR224C	YAL038W	YER065C	YOR361C	YBR166C
YKL098W	YFL030W	YNL193W	YHR170W	YPL137C	YLR276C	YDL055C
YJR139C	YOR191W	YCR047C	YHR042W	YIL068C	YMR231W	YLR429W
YKL016C	YKL196C	YMR187C	YLR197W	YKL134C	YMR290C	YHR042W
YBR133C	YIL036W	YNL261W	YDR256C	YDR338C	YBL015W	YBR041W
YGL017W	YLR231C	YPL272C	YGR055W	YJL101C	YNL117W	YOR361C
YBR162C	YDR255C	YKL135C	YLR386W	YKL135C	YDR256C	YMR278W
YNL007C	YFR021W	YDR389W	YJL197W	YBL099W	YLR197W	YLR386W
YIL004C	YKL098W	YOL002C	YLR352W	YFL025C	YEL061C	YKR028W
YPR129W	YJR139C	YOR359W	YPL116W	YKL205W	YGL125W	YER178W
YKL174C	YKL016C	YLL021W	YDR159W	YLR278C	YJL102W	YML069W
YJL133W	YBR133C	YKL205W	YNL045W	YER015W	YIL142W	YKL064W
YGR260W	YGL017W	YLR407W	YAL024C	YKL078W	YOR310C	YDR345C
YBL084C	YBR162C	YBR088C	YOL138C	YBL015W	YPL023C	YDR021W
YKR094C	YNL007C	YBR055C	YML056C	YBR112C	YHR007C	YKL212W
YDR143C	YIL004C	YOR175C	YLR276C	YML049C	YJL087C	YPL147W
YJL079C	YKL174C	YER033C	YKL205W	YDR166C	YOR370C	YDR481C
YBR111C	YJL133W	YNL329C	YDR034C	YCR072C	YDR166C	YML100W
YPR037C	YGR260W	YFL005W	YML069W	YJR040W	YBR126C	YHR050W
YMR108W	YKR094C	YOR298W	YLR103C	YGL016W	YHL047C	YDR211W
YGL019W	YDR143C	YCR010C	YHR019C	YKR024C	YLR359W	YOR002W
YPR122W	YBR111C	YKL110C	YLR359W	YNL183C	YNL045W	YMR224C
YLR380W	YPR037C	YMR014W	YOR128C	YAR050W	YBR238C	YPR003C
YKL034W	YMR108W	YPR040W	YBR248C	YDR034C	YER049W	YIL155C
YNL172W	YGL019W	YGR056W	YNR008W	YHR119W	YIR007W	YOR348C
YJR042W	YPR122W	YPR060C	YPL023C	YPL116W	YOR027W	YBL007C
YMR281W	YLR380W	YML057W	YBL008W	YOL057W	YLR425W	YDL190C
YMR012W	YKL034W	YKR038C	YAR035W	YML070W	YPR088C	YBR132C
YER093C	YNL172W	YLR288C	YDL149W	YDR188W	YDR407C	YNL313C
YGR100W	YMR281W	YJR004C	YML123C	YMR058W	YGL252C	YJL026W
YLR133W	YMR012W	YGL180W	YOR356W	YDR150W	YLR386W	YOR303W
YNL023C	YER093C	YPR152C	YDR456W	YNR008W	YKL101W	YBR079C
YDR349C	YGR100W	YJL115W	YOR191W	YLR401C	YFR040W	YCR032W
YIR011C	YLR133W	YJR073C	YCR053W	YHL032C	YPL029W	YFR002W
YDR214W	YNL023C	YGL004C	YMR008C	YAR035W	YDR180W	YBR222C
YIL126W	YDR349C	YNL225C	YKL212W	YJL010C	YIL155C	YBR097W
YIL106W	YIR011C	YML097C	YDR496C	YJL216C	YGL233W	YCR008W
YPL005W	YDR214W	YKR007W	YER073W	YBR238C	YER043C	YGL012W
YDL201W	YIL126W	YNL012W	YJL102W	YLR451W	YOR067C	YKL173W
YDR468C	YIL106W	YJL055W	YOR370C	YEL013W	YKL157W	YIR028W
YDR332W	YPL005W	YPR102C	YML085C	YPL029W	YMR011W	YNL023C
YHR168W	YDL201W	YHR193C	YGL027C	YER165W	YLR357W	YOR243C
YOL102C	YDR332W	YBL099W	YPR033C	YJL154C	YNL257C	YJL155C
YOR159C	YHR168W	YMR132C	YKR039W	YER025W	YDL148C	YOR165W
YNL258C	YOL102C	YDR303C	YIL068C	YBR041W	YKR089C	YBL008W
YOR048C	YOR159C	YPL008W	YHR007C	YDR456W	YLR096W	YJL212C
YFR003C	YNL258C	YJR035W	YGL233W	YDL148C	YIL047C	YGL171W
YNL297C	YOR048C	YOR126C	YBR112C	YJL102W	YLR058C	YDR001C
YIL033C	YFR003C	YNL191W	YIL155C	YJL092W	YML123C	YJL101C
YGL148W	YNL297C	YDL116W	YNL330C	YOR243C	YJL092W	YNL277W
YOR002W	YIL033C	YPL184C	YPR097W	YDL143W	YDR497C	YDL014W
YNR041C	YGL148W	YER034W	YOL103W	YOR128C	YOL138C	YDL001W
YPL162C	YOR002W	YPR153W	YGR170W	YPL023C	YLR004C	YNL238W
YDR189W	YNR041C	YOR119C	YLR175W	YKR039W	YPL043W	YJL039C
YLR337C	YPL162C	YLL003W	YKL173W	YNL268W	YOR356W	YML080W
YOR075W	YIL048W	YOR165W	YJL129C	YCL057W	YDR109C	YNR065C
YFR052W	YDR189W	YDR054C	YOR243C	YER049W	YPL270W	YIR006C
YMR302C	YLR337C	YLR409C	YEL055C	YBR021W	YOR165W	YLR276C
YBR282W	YOR075W	YCL045C	YJR090C	YGR103W	YBR142W	YPL154C
YDR404C	YFR052W	YJL046W	YKR079C	YDR326C	YJL010C	YGR170W
YHR132C	YMR302C	YOR092W	YBR126C	YMR008C	YHR064C	YKL181W
YLR103C	YBR282W	YMR041C	YML099C	YKL217W	YNL273W	YLR401C
YGL073W	YDR404C	YDR221W	YGL252C	YMR105C	YOL130W	YEL060C
YDR194C	YHR132C	YML066C	YER043C	YHR096C	YAL041W	YKR095W
YNL243W	YLR103C	YLR109W	YLR058C	YLR276C	YNL256W	YLR117C
YOL114C	YLR188W	YKR009C	YAL041W	YEL061C	YDL160C	YGR185C
YKR074W	YGL073W	YDR078C	YOR374W	YLR103C	YGL151W	YIL046W
YNL257C	YDR194C	YKL103C	YKR002W	YLR352W	YLR196W	YDL149W
YHL029C	YNL243W	YCR061W	YML070W	YOR027W	YGL197W	YLL028W
YIL093C	YKR074W	YMR109W	YLR310C	YNL045W	YLR378C	YOL122C
YBR037C	YNL257C	YMR078C	YER082C	YML069W	YGR175C	YKL060C
YDR466W	YHL029C	YLR094C	YPL270W	YPR055W	YIL107C	YAL012W
YLR397C	YIL093C	YDR232W	YPL235W	YKL035W	YHR158C	YCR084C
YFR045W	YBR037C	YNL262W	YEL013W	YJR121W	YPR033C	YLL011W
YIL104C	YLR397C	YDR245W	YCR084C	YMR015C	YOR374W	YNR055C
YMR112C	YFR045W	YHR088W	YLR002C	YHR170W	YIL156W	YLR203C
YGL086W	YIL104C	YGR276C	YKL134C	YNL112W	YKR086W	YBR170C
YGR159C	YMR112C	YLR390W	YFL037W	YHR037W	YKR002W	YML054C
YAL044C	YGL086W	YBR017C	YNR053C	YNL257C	YER065C	YBR142W
YBR213W	YGR159C	YPR127W	YOL023W	YJL214W	YAL067C	YBR249C
YNL234W	YAL044C	YKR014C	YDR109C	YJL087C	YKL188C	YBR112C
YLR355C	YBR213W	YOR056C	YIL108W	YBR237W	YDR023W	YLR234W
YLR246W	YNL234W	YJR060W	YJR040W	YHR019C	YBR237W	YOR241W
YNL118C	YNL118C	YLR141W	YBR041W	YLR188W	YLR188W	YGR155W
YNR023W	YNR030W	YPR162C	YHR064C	YAL067C	YOR161C	YHR025W
YOL096C	YNR023W	YDL089W	YKL145W	YAR007C	YNR047W	YOR206W
YDR284C	YOL096C	YLR178C	YLR196W	YHL040C	YNR053C	YHR208W
YJR117W	YDR284C	YHR175W	YFL002C	YDR027C	YBR222C	YHR065C
YJL097W	YJR117W	YGR166W	YDR023W	YLL018C	YER082C	YHR068W
YGR144W	YJL097W	YKL101W	YOR002W	YML099C	YOR336W	YGR173W
YGR111W	YPL090C	YOR191W	YBL011W	YGL083W	YJL168C	YHR113W
YGL155W	YGR144W	YGR096W	YGL125W	YLR197W	YGR055W	YER110C
YOR007C	YGR111W	YKL055C	YGR092W	YDL141W	YGL236C	YIR034C
YOL019W	YGL155W	YDL212W	YHL007C	YBR248C	YBR179C	YPL110C
YBR193C	YOR007C	YNL161W	YIR007W	YOR165W	YGL012W	YMR083W
YJR101W	YBR193C	YGR184C	YLR247C	YNL221C	YNL330C	YKL135C
YLR359W	YJR101W	YBR175W	YER165W	YLR237W	YER073W	YOR370C
YPR163C	YLR359W	YPL046C	YKL188C	YBR142W	YGR092W	YER049W
YPR088C	YPR163C	YGL099W	YDR536W	YDR062W	YPL274W	YMR216C
YER127W	YPR088C	YIL119C	YDR166C	YOR219C	YML042W	YNL154C
YDL040C	YLR131C	YPL193W	YOR361C	YDR080W	YGR019W	YLR089C
YCL004W	YER127W	YKL196C	YFL025C	YBR094W	YIL046W	YGL055W
YBR096W	YDL040C	YLR231C	YNR001C	YEL055C	YFL025C	YPL195W
YGR133W	YCL004W	YDR255C	YGL171W	YLR369W	YGR191W	YHR169W
YEL027W	YPL128C	YFR021W	YIL156W	YNL256W	YLR084C	YGR090W
YDL015C	YBR096W	YKL098W	YOR204W	YOR370C	YPL265W	YLR438W
YLR017W	YGR133W	YJR139C	YER015W	YDR256C	YLR362W	YOR067C
YHR110W	YJR093C	YKL016C	YGR088W	YML111W	YLR223C	YLL029W
YBR041W	YEL027W	YBR133C	YOR067C	YIL047C	YDR189W	YNL275W
YDR430C	YDL015C	YGL017W	YOL066C	YGL241W	YFL055W	YER006W
YGR193C	YLR017W	YBR162C	YPR122W	YGR055W	YIR023W	YJR040W
YDR487C	YHR110W	YNL007C	YOL034W	YHR007C	YDR081C	YDR141C
YPR185W	YBR041W	YIL004C	YJR065C	YOR361C	YLR237W	YBR073W
YOR242C	YDR430C	YPR129W	YHL040C	YBR222C	YNR001C	YPL104W
YNR035C	YGR193C	YKL174C	YOL057W	YNR047W	YML111W	YDL231C
YER065C	YDR487C	YJR013W	YHL047C	YDL210W	YCR084C	YDR365C
YCR036W	YPR185W	YGR260W	YGR266W	YOL130W	YMR259C	YMR047C
YLR077W	YPL273W	YBL084C	YLR357W	YBL008W	YER114C	YNL172W
YCR044C	YOR242C	YKR094C	YML086C	YLR357W	YBL008W	YGL216W
YNL219C	YNR035C	YDR143C	YHR065C	YLR138W	YDL178W	YIL103W
YDR037W	YER065C	YDL176W	YBR260C	YLR166C	YLR234W	YER052C
YER178W	YCR036W	YBR111C	YPR088C	YMR287C	YPL235W	YDR035W
YOL003C	YLR077W	YPR037C	YIL107C	YMR300C	YML065W	YNR047W
YPL222W	YCR044C	YML036W	YLR378C	YBL011W	YGR266W	YOL023W
YJL140W	YNL219C	YKR027W	YBR021W	YAL038W	YKL212W	YDR496C
YPR135W	YDR037W	YFL047W	YDR232W	YIL142W	YGR088W	YDR158W
YOR320C	YER178W	YPR122W	YKL213C	YPL043W	YJR045C	YOR323C
YNL322C	YOL003C	YLR380W	YJL153C	YOR356W	YGL016W	YFR028C
YHR034C	YPL222W	YKL034W	YNR033W	YAL041W	YJR040W	YGL202W
YBL019W	YJL140W	YKL061W	YGL077C	YLR002C	YGL078C	YJL080C
YMR231W	YPR135W	YJR042W	YFL018C	YBR179C	YNL082W	YOR196C
YOL070C	YHR121W	YMR281W	YMR131C	YDR189W	YPR137W	YHR024C
YOL138C	YNL322C	YMR012W	YLR362W	YGL252C	YGR246C	YML093W
YOR188W	YHR034C	YER093C	YDR338C	YHR158C	YDL117W	YDR353W
YJL085W	YBL019W	YGR100W	YLL011W	YML042W	YFL041W	YCR098C
YOL148C	YMR231W	YLR133W	YPL274W	YKL213C	YOL023W	YDR148C
YLR452C	YOL070C	YNL023C	YDL131W	YBR074W	YJR010W	YGL119W
YNR054C	YOL138C	YDR349C	YJR010W	YJL029C	YEL065W	YOL098C
YMR166C	YOR188W	YIR011C	YBR019C	YGR191W	YDR232W	YOR087W
YPR082C	YJL085W	YDR214W	YGL012W	YOR374W	YHR119W	YDL132W
YBR291C	YOL148C	YIL126W	YKR093W	YIR007W	YMR131C	YPL109C
YNL002C	YLR452C	YIL106W	YGL133W	YGL125W	YDL194W	YDL210W
YLR393W	YNR054C	YLR201C	YMR093W	YOL023W	YLR352W	YER095W
YAR015W	YMR166C	YLR295C	YBL047C	YPR033C	YDR190C	YGR244C
YML114C	YPR082C	YDL201W	YCL014W	YIL107C	YOR038C	YLR163C
YDR020C	YBR291C	YDR468C	YDL007W	YGL092W	YPR097W	YDR325W
YGR053C	YLR393W	YDR332W	YFL055W	YOR038C	YNL142W	YML008C
YJL093C	YAR015W	YHR168W	YER065C	YLR362W	YLR175W	YHR194W
YNR001C	YML114C	YOL102C	YDR190C	YMR290C	YOR087W	YPL175W
YDR427W	YDR020C	YOR064C	YGR191W	YML085C	YHL040C	YKL022C
YKL211C	YGR053C	YOR159C	YEL063C	YML123C	YLR067C	YHR073W
YPR161C	YJL093C	YNL258C	YGL236C	YMR167W	YBR112C	YLR328W
YLL002W	YOR320C	YOR048C	YLR144C	YOR310C	YAR050W	YMR131C
YJL030W	YNR001C	YFR003C	YLL028W	YBR126C	YML086C	YPL042C
YLR424W	YDR427W	YNL297C	YDR189W	YIL067C	YOR348C	YEL022W
YGL123W	YKL211C	YOL081W	YDL160C	YEL065W	YOR117W	YKL046C
YKR066C	YPR161C	YIL033C	YKL125W	YIL155C	YKL092C	YMR309C
YDR079W	YLL002W	YOL036W	YMR275C	YLR359W	YFL018C	YKL017C
YLR080W	YJL030W	YGL148W	YIR023W	YOR204W	YER136W	YKR038C
YNL154C	YLR424W	YOR002W	YGR175C	YPR088C	YJR065C	YOR388C
YER043C	YGL123W	YNR041C	YOR175C	YKL188C	YKL014C	YBR286W
YBR074W	YKR066C	YPL162C	YER081W	YLR067C	YDR326C	YDR448W
YOR150W	YNL154C	YIL048W	YLR429W	YNL201C	YNR033W	YBR243C
YMR106C	YER043C	YDR189W	YPR137W	YKR067W	YLR166C	YJL060W
YDR055W	YBR074W	YLR337C	YHR018C	YFL003C	YFL022C	YPL028W
YBL061C	YOR150W	YOL056W	YGL078C	YBR058C	YHR065C	YER099C
YGL203C	YMR106C	YGR116W	YLR303W	YLR234W	YIL067C	YGL040C
YPR054W	YDR055W	YFR052W	YDL084W	YLR175W	YOR002W	YDL147W
YMR140W	YBL061C	YMR302C	YGR254W	YPL274W	YMR287C	YDR047W
YBR034C	YGL203C	YBR282W	YDL194W	YMR011W	YDR080W	YJL087C
YML036W	YPR054W	YOR079C	YER049W	YIL026C	YDR536W	YBL030C
YLR040C	YMR140W	YDR404C	YER090W	YKL212W	YML099C	YKL197C
YDR244W	YBR034C	YIL024C	YKR089C	YLR196W	YBR058C	YNL006W
YLR304C	YML036W	YHR132C	YNL256W	YKR002W	YLR336C	YDR388W
YDL088C	YLR040C	YLR103C	YDL122W	YML056C	YCL017C	YBR017C
YGR007W	YDR244W	YLR188W	YJR130C	YDR109C	YKL015W	YCR068W
YJR063W	YLR304C	YGL073W	YML126C	YER082C	YNL201C	YCL059C
YBR018C	YDL088C	YDR194C	YPL104W	YGL077C	YBR043C	YER082C
YML013W	YGR007W	YOL049W	YER136W	YOR067C	YCL014W	YHL011C
YDL157C	YJR063W	YDR014W	YDR006C	YER043C	YDR359C	YGL091C
YDR233C	YBR018C	YKR074W	YML042W	YHR183W	YDL131W	YNL071W
YJL184W	YML013W	YMR244C-A	YLR223C	YPL084W	YJL094C	YGR266W
YER025W	YDL157C	YBR180W	YPL265W	YLR223C	YLL011W	YPL125W
YDR527W	YDR233C	YHL029C	YGR155W	YBL042C	YDR213W	YJL052W
YKL139W	YER025W	YIL093C	YML054C	YFL037W	YMR280C	YDR150W
YCR059C	YDR527W	YBR204C	YMR167W	YGR134W	YBR132C	YBR220C
YML041C	YKL139W	YOR294W	YLR004C	YAL002W	YGR188C	YOR136W
YER078C	YCR059C	YDR466W	YBR094W	YFL041W	YGL241W	YJL167W
YDR428C	YMR224C	YLR397C	YFL022C	YLR336C	YDL122W	YMR170C
YER165W	YER078C	YJL210W	YDL178W	YDL194W	YNL236W	YDL060W
YML038C	YDR428C	YFR045W	YLR084C	YCR053W	YHL007C	YPR069C
YCL059C	YER165W	YPL133C	YFL041W	YNL082W	YGL144C	YIL166C
YML014W	YML038C	YIL104C	YPR194C	YKR089C	YDL056W	YLR032W
YER109C	YCL059C	YIL002C	YBL037W	YER008C	YJL141C	YGL205W
YKR071C	YML014W	YMR112C	YHR119W	YIR023W	YER090W	YOL030W
YDR489W	YER109C	YGL086W	YBR179C	YGR266W	YIL074C	YMR259C
YNL101W	YKR071C	YGR159C	YML120C	YPL270W	YMR313C	YDR300C
YMR244W	YDR489W	YAL044C	YDR164C	YDL117W	YEL063C	YLR005W
YPR049C	YNL101W	YBR213W	YPL061W	YFL047W	YBR170C	YJR130C
YDL057W	YOR233W	YNL234W	YCR032W	YHL047C	YGL194C	YBR011C
YGR257C	YMR244W	YLR355C	YBR143C	YGR246C	YLR303W	YEL058W
YIL078W	YPR049C	YLR246W	YGL194C	YPL265W	YML057W	YPL131W
YPL235W	YDL057W	YFR032C	YER080W	YLR004C	YDR150W	YHR120W
YNL182C	YGR257C	YNL118C	YNL142W	YNR033W	YOR254C	YIR027C
YDL008W	YIL078W	YNR030W	YNL220W	YBR260C	YBR143C	YIR023W
YBL050W	YPL235W	YNR023W	YGR157W	YCR084C	YMR165C	YPR047W
YGR280C	YNL182C	YOL096C	YPL008W	YER073W	YCL025C	YPL266W
YDL159W	YDL008W	YGL228W	YKL092C	YGR092W	YGR054W	YMR241W
YJR014W	YBL050W	YDR284C	YOR117W	YLR429W	YKL213C	YKR003W
YJL132W	YGR280C	YJR117W	YGR019W	YKL125W	YPL262W	YGR286C
YGL190C	YDL159W	YJL097W	YLR089C	YNR053C	YHR194W	YNL064C
YBR110W	YJR014W	YNL166C	YIL137C	YPR029C	YOL066C	YBR221C
YDR144C	YJL132W	YGR144W	YPR006C	YML086C	YGR162W	YMR277W
YPL078C	YGL190C	YGR111W	YPR002W	YNL330C	YPR055W	YOL045W
YGL018C	YBR110W	YGL155W	YNR050C	YDR497C	YHR073W	YDL148C
YMR075W	YPL078C	YPR108W	YGL055W	YGL236C	YNL154C	YDR080W
YGR202C	YGL018C	YOR007C	YER008C	YLR058C	YLR144C	YDL112W
YKL120W	YMR075W	YLR451W	YML016C	YNL127W	YGR123C	YFR006W
YJR041C	YGR202C	YBR193C	YPL029W	YIL046W	YMR297W	YDL194W
YKL175W	YKL120W	YJR101W	YPR048W	YKL197C	YNL121C	YBR019C
YKR028W	YJR041C	YLR359W	YAR007C	YGL012W	YOR219C	YMR215W
YFL046W	YKL175W	YPR163C	YPL262W	YGL078C	YCR077C	YGL140C
YOR206W	YKR028W	YBR222C	YLR336C	YGR175C	YML016C	YPL184C
YHR169W	YMR179W	YPR088C	YPL084W	YMR176W	YFL002C	YFL002C
YMR286W	YOR206W	YPR101W	YOL130W	YLR117C	YGR155W	YGL211W
YHR104W	YHR169W	YER127W	YJL128C	YDR536W	YHR030C	YIL108W
YGL009C	YHR104W	YLR199C	YKL101W	YHR064C	YDR120C	YMR001C
YDL102W	YDR447C	YEL005C	YOR348C	YDR023W	YBR133C	YJR126C
YLR237W	YGL009C	YCL004W	YOR087W	YJR065C	YNL127W	YDR105C
YJR009C	YDL102W	YKR095W-A	YDR180W	YNR001C	YGL133W	YDR324C
YPR145W	YLR237W	YBR096W	YDR407C	YMR224C	YER052C	YBR179C
YLR214W	YJR009C	YGR133W	YBR006W	YCL025C	YKL057C	YFR038W
YDR100W	YPR145W	YJR093C	YGR211W	YGR162W	YFL047W	YJR139C
YNL022C	YLR214W	YEL027W	YDR508C	YKL145W	YGR134W	YLR314C
YDR331W	YDR100W	YDL015C	YGL253W	YPR137W	YDR507C	YNL082W
YNL298W	YNL022C	YNL281W	YER006W	YGL171W	YPL104W	YPL022W
YML056C	YDR331W	YDR123C	YCL017C	YOR348C	YKL145W	YDL198C
YKR044W	YNL298W	YHR110W	YHR102W	YLR378C	YJR130C	YKL103C
YJL127C	YML056C	YBR041W	YGL083W	YMR165C	YOR378W	YBR074W
YFL004W	YJL127C	YDR430C	YBR170C	YER114C	YBR008C	YAL021C
YKL149C	YKL149C	YGR193C	YHR194W	YKR082W	YGL186C	YJR001W
YER139C	YER139C	YDR487C	YDR365C	YMR278W	YPR048W	YDL128W
YDL128W	YDL128W	YPR185W	YPL091W	YEL063C	YMR277W	YNL242W
YLR433C	YLR433C	YPL273W	YMR145C	YLR039C	YGL253W	YFL053W
YMR068W	YPL098C	YIL142W	YNR047W	YDR160W	YGL084C	YNL191W
YPL098C	YKL055C	YOR242C	YBR058C	YBR132C	YMR167W	YPL204W
YKL055C	YPL096W	YNR035C	YHR030C	YDL122W	YKL197C	YBL063W
YPL096W	YJL041W	YER065C	YER114C	YJL168C	YPR029C	YLR399C
YJL041W	YJR070C	YCR036W	YLR399C	YKR093W	YOR375C	YBR237W
YJR070C	YKL185W	YLR077W	YDL141W	YFL002C	YDR027C	YMR272C
YKL185W	YDL097C	YCR044C	YNL172W	YOR299W	YGL216W	YER078C
YDL097C	YPR003C	YKL188C	YOR063W	YNL142W	YKR056W	YOR161C
YPR003C	YGL005C	YDR037W	YNL242W	YFL055W	YOR187W	YPL004C
YGL005C	YGR262C	YGR040W	YDL029W	YMR131C	YHR174W	YER141W
YGR262C	YPL160W	YER178W	YMR165C	YBR170C	YDR311W	YNL066W
YPL160W	YLR196W	YLR057W	YNL241C	YDR421W	YDR365C	YLR447C
YLR196W	YDL111C	YOL003C	YBR132C	YER136W	YPL084W	YLR244C
YDL111C	YOL016C	YJL091C	YDR421W	YDL077C	YER169W	YDR120C
YOL016C	YDR202C	YLR320W	YJL168C	YHR073W	YKL125W	YPR103W
YDR202C	YMR029C	YJL140W	YML057W	YOR254C	YKL033W	YMR145C
YMR029C	YLR104W	YPR135W	YIL046W	YBR068C	YNL241C	YBR043C
YLR104W	YGR215W	YAR008W	YGR188C	YDL160C	YER080W	YJR131W
YGR215W	YDR253C	YHR121W	YFL039C	YPR105C	YGR211W	YLR451W
YDR253C	YDR507C	YDL179W	YPR135W	YDL084W	YBL042C	YER126C
YDR507C	YOR335C	YHR034C	YDR120C	YDR081C	YPL169C	YDL234C
YOR335C	YML096W	YBL019W	YGL048C	YMR280C	YPR138C	YGL003C
YML096W	YHR192W	YMR231W	YJL069C	YDR164C	YMR250W	YNL212W
YHR192W	YNL085W	YOL070C	YKL015W	YDR190C	YLR115W	YDL141W
YNL085W	YDR300C	YOL138C	YBR043C	YHR082C	YEL055C	YIL094C
YDR300C	YIL003W	YOR188W	YMR224C	YPL115C	YIL038C	YOR124C
YGL087C	YPR080W	YMR216C	YFL047W	YHR065C	YMR145C	YOL059W
YIL003W	YPL155C	YJL085W	YGL097W	YOR002W	YPL091W	YDL240W
YMR224C	YBR163W	YLR452C	YLL039C	YOL066C	YBR068C	YBR160W
YBR245C	YDR465C	YLR435W	YMR092C	YGR088W	YKL022C	YMR250W
YPL155C	YLR276C	YNR054C	YNL275W	YPL008W	YLR113W	YBL016W
YBR163W	YKL186C	YBL029C-A	YNL221C	YJR126C	YGL048C	YEL020C
YDR465C	YFR044C	YDR130C	YML065W	YKL033W	YLR163C	YJL197W
YLR276C	YIL103W	YIL015W	YDR394W	YGR211W	YOR141C	YOL081W
YKL186C	YBR269C	YOR129C	YGR246C	YGR188C	YMR307W	YKL113C
YFR044C	YFR033C	YBR291C	YKL135C	YIL137C	YHR082C	YBR081C
YPL103C	YDR283C	YNL002C	YOR005C	YMR093W	YPL061W	YOR175C
YIL103W	YJR096W	YLR393W	YHR024C	YPL235W	YPR175W	YHR009C
YBR269C	YNL037C	YAR015W	YER052C	YLR115W	YFR044C	YKR089C
YFR033C	YLR398C	YML114C	YKL217W	YHR102W	YMR061W	YOL130W
YDR283C	YBR192W	YDR020C	YLR163C	YJR010W	YLL019C	YDR331W
YJR096W	YJL013C	YGR053C	YOR161C	YLL011W	YNL216W	YHR107C
YNL037C	YER007C-A	YPL154C	YOL097C	YDR232W	YGR210C	YMR231W
YLR398C	YGR112W	YNR001C	YGL186C	YKL092C	YFR028C	YGR258C
YBR192W	YOR049C	YNL082W	YDR294C	YOR175C	YOR273C	YER093C
YJR116W	YLR256W	YDR427W	YIL130W	YMR092C	YHR098C	YKL085W
YJL013C	YLR056W	YOR279C	YPR173C	YDL178W	YMR278W	YKR024C
YER007C-A	YBR125C	YKL211C	YOR259C	YJL141C	YCL040W	YHR188C
YGR112W	YDR409W	YNL311C	YOR244W	YBR133C	YLL058W	YGL095C
YOR049C	YBR221C	YLL002W	YNL121C	YLL028W	YLL028W	YIL160C
YLR256W	YJL094C	YJL030W	YLR113W	YER081W	YDR006C	YOR074C
YLR056W	YGR074W	YLR424W	YMR297W	YER090W	YOL058W	YLR300W
YBR125C	YJR056C	YLR408C	YMR307W	YFL024C	YPL204W	YNR043W
YDR409W	YDR097C	YGL123W	YDR326C	YOL020W	YNL101W	YOL145C
YBR221C	YJL121C	YPR125W	YOR038C	YBL063W	YMR224C	YNL037C
YJL094C	YGR161C	YDR079W	YLR253W	YOR087W	YOL060C	YCR028C
YGR074W	YGR186W	YNL154C	YGL084C	YGR019W	YGR083C	YJL062W
YJR056C	YIR001C	YBR086C	YER169W	YML057W	YPL008W	YDR208W
YDR097C	YPL069C	YER043C	YPR138C	YGL003C	YFL054C	YNL138W
YJL121C	YAL067C	YBR074W	YJL141C	YPL212C	YOR259C	YOR233W
YGR186W	YDL213C	YGR191W	YOL058W	YPR048W	YMR185W	YFR004W
YIR001C	YIL145C	YOR150W	YDR080W	YJL070C	YNR050C	YBR003W
YPL069C	YKL195W	YMR106C	YDR160W	YDR069C	YML054C	YHR171W
YAL067C	YGL216W	YBL061C	YKR056W	YGR054W	YML120C	YMR165C
YDL213C	YPL032C	YGL203C	YFR028C	YOL078W	YNL220W	YNL075W
YIL145C	YHR064C	YER187W	YOR001W	YMR307W	YJL204C	YPL122C
YKL195W	YKL015W	YMR140W	YBR074W	YDR264C	YDR448W	YBL066C
YGL216W	YKL179C	YLR095C	YJL087C	YKL057C	YBR263W	YBL091C
YPL032C	YMR020W	YBR034C	YKL197C	YJR005W	YLR399C	YDL103C
YHR064C	YJR089W	YML014W	YOR378W	YFL018C	YOR063W	YNR033W
YKL015W	YJL145W	YPL054W	YBR237W	YDL007W	YLR355C	YOR209C
YKL179C	YIR007W	YLR401C	YOR165W	YCR023C	YGL003C	YLR354C
YMR020W	YJL201W	YDR244W	YPR175W	YJR130C	YER008C	YDL238C
YJR089W	YDR152W	YLR304C	YGR260W	YJL204C	YGL097W	YKL101W
YJL145W	YLR153C	YKL018W	YMR216C	YOR337W	YNL212W	YPL212C
YIR007W	YNL126W	YDL088C	YDR448W	YCR077C	YPL085W	YNL207W
YJL201W	YBR132C	YDL137W	YPL260W	YDL116W	YOR175C	YLR377C
YDR152W	YKL040C	YGR007W	YKR067W	YLR144C	YOL097C	YML061C
YLR153C	YKR053C	YJR063W	YML049C	YHR018C	YDR520C	YER003C
YNL126W	YOR378W	YGR271W	YOR272W	YML016C	YKL045W	YPL172C
YBR132C	YMR230W	YML013W	YBL042C	YKL015W	YBR094W	YNR032W
YKL040C	YOL139C	YDL157C	YHR050W	YPL104W	YMR092C	YLR231C
YKR053C	YBR207W	YDR233C	YPR003C	YDR006C	YGR097W	YOR181W
YOR378W	YLR321C	YJL184W	YCR077C	YGL216W	YMR093W	YLR362W
YMR230W	YNL191W	YER025W	YJL204C	YCL017C	YIR028W	YLR422W
YOL139C	YPL203W	YDR527W	YBR263W	YGL055W	YDL174C	YKL213C
YBR207W	YNR055C	YPR139C	YMR277W	YOR141C	YNL112W	YOR065W
YOL073C	YGR052W	YKL139W	YFL003C	YER080W	YIL130W	YDR421W
YLR321C	YNR011C	YCR059C	YDL066W	YHL007C	YPR105C	YKR069W
YMR065W	YKL210W	YML041C	YLR383W	YMR145C	YHR019C	YPL031C
YPL203W	YNL221C	YER078C	YGR285C	YHR174W	YDR108W	YOL124C
YNR055C	YOR278W	YER130C	YLR005W	YBR043C	YPR173C	YGL180W
YGR052W	YER146W	YDR115W	YPR104C	YFL022C	YJR001W	YLR208W
YNR011C	YNR002C	YDR428C	YFR044C	YHR178W	YER047C	YOR197W
YKL210W	YKL017C	YIL077C	YMR170C	YML120C	YDL080C	YMR062C
YOR278W	YDR394W	YER165W	YGL178W	YMR313C	YBR006W	YBR058C
YER146W	YKR102W	YML038C	YDR150W	YGR097W	YJR152W	YBR034C
YNR002C	YNL173C	YCL059C	YGR252W	YGL144C	YFR048W	YCL004W
YKL017C	YDR399W	YER109C	YNL154C	YGR123C	YJL069C	YPR029C
YDR394W	YAR014C	YKR071C	YDL056W	YOR188W	YDR292C	YKR018C
YKR102W	YOR087W	YKR031C	YNL115C	YPL169C	YHR102W	YDR264C
YNL173C	YPL132W	YDR489W	YGR210C	YML054C	YFL039C	YEL042W
YDR399W	YGL234W	YGR196C	YGL092W	YOR001W	YER006W	YBR029C
YAR014C	YOL055C	YNL101W	YMR047C	YNR050C	YIL137C	YLR014C
YOR087W	YNL302C	YMR244W	YJR001W	YIL038C	YJL060W	YPR137W
YPL132W	YIL070C	YPR049C	YGR083C	YGL253W	YJL084C	YER056C
YGL234W	YKL013C	YDL057W	YPR055W	YOR161C	YKL174C	YFR024C-A
YOL055C	YOR148C	YGR257C	YBR025C	YJL153C	YHR108W	YLR002C
YNL302C	YDR421W	YNL070W	YMR313C	YPL091W	YJL062W	YHR064C
YIL070C	YOR065W	YHR150W	YMR278W	YGR155W	YFL009W	YPR041W
YKL013C	YMR301C	YLR263W	YAL062W	YNL241C	YDR104C	YKL184W
YDR421W	YGL171W	YPL235W	YHR082C	YNL220W	YKL181W	YPR021C
YOR065W	YDR294C	YNL182C	YER056C	YJL128C	YNL065W	YLR340W
YMR301C	YFR002W	YJL136C	YDR292C	YPL061W	YOR244W	YOR267C
YGL171W	YBR267W	YDL008W	YLR355C	YGL186C	YLR005W	YDR301W
YDR294C	YNL250W	YBL050W	YLR234W	YHR030C	YBR003W	YFR047C
YFR002W	YPR194C	YJR086W	YIL105C	YMR297W	YHR018C	YML042W
YBR267W	YGR089W	YGR280C	YJL029C	YER129W	YOR323C	YDL097C
YNL250W	YBL029W	YGR237C	YPR029C	YOR117W	YLR299W	YGR123C
YPR194C	YDR325W	YDL159W	YGR162W	YNL121C	YJR126C	YJR072C
YGR089W	YFR022W	YJR014W	YDR502C	YPL262W	YBL047C	YOR061W
YBL029W	YEL020W-A	YGL190C	YDL153C	YGL084C	YEL036C	YER155C
YDR325W	YNL124W	YBR110W	YAL036C	YMR185W	YNL277W	YGR285C
YEL020W-A	YKL137W	YDR144C	YGL151W	YDR311W	YPR089W	YOL033W
YNL124W	YOR322C	YOR180C	YPL263C	YDR365C	YDL007W	YNR012W
YKL137W	YNL048W	YGL018C	YOL060C	YMR277W	YER056C	YLR172C
YOR322C	YOR389W	YMR075W	YDL156W	YER169W	YPL141C	YOL094C
YNL048W	YOR243C	YGR202C	YLR117C	YPR003C	YJL128C	YGR231C
YOR389W	YLR130C	YKL120W	YDL117W	YML126C	YMR176W	YEL050C
YOR243C	YER022W	YJR041C	YBR003W	YHR194W	YBR015C	YDR338C
YLR130C	YBR057C	YKL175W	YGL216W	YPR175W	YJL085W	YFL007W
YER022W	YDR041W	YKR028W	YGL003C	YNL275W	YJR005W	YLL041C
YBR057C	YGL047W	YFL046W	YLR299W	YPR049C	YJL029C	YKL194C
YDR041W	YMR165C	YMR179W	YMR250W	YJR001W	YPL263C	YGR157W
YGL047W	YKR070W	YLR381W	YEL042W	YPR006C	YPR003C	YPL116W
YMR165C	YNL059C	YHR169W	YDR311W	YLR299W	YDR452W	YPL133C
YKR070W	YMR205C	YMR286W	YDL174C	YGL194C	YGR261C	YOR099W
YNL059C	YIL094C	YOR109W	YOR337W	YER052C	YGR186W	YLR114C
YMR205C	YNL192W	YHR104W	YNL101W	YMR250W	YPR104C	YMR079W
YIL094C	YER164W	YGL009C	YKL211C	YJL084C	YOL100W	YHR166C
YER164W	YBL101C	YDL004W	YPR035W	YPL045W	YIL140W	YJL172W
YBL101C	YPR055W	YDL102W	YGR123C	YNL218W	YHR178W	YBR247C
YPR055W	YML017W	YER092W	YHR178W	YHR135C	YMR170C	YIL035C
YML017W	YKR087C	YLR214W	YBR123C	YDL056W	YGL095C	YLR027C
YKR087C	YLR032W	YEL002C	YIL026C	YJL069C	YKR082W	YGR132C
YLR032W	YOR274W	YIR010W	YPL204W	YIL130W	YDR390C	YGR012W
YOR274W	YPR141C	YDR331W	YHR032W	YCL040W	YPL030W	YKL081W
YPR141C	YBL051C	YNL298W	YOR046C	YBL035C	YMR216C	YBR162C
YBL051C	YGR281W	YLR234W	YIL067C	YLR303W	YDR502C	YKL125W
YGR281W	YLR089C	YML056C	YOR219C	YBR069C	YDR101C	YLR243W
YLR089C	YPR015C	YKR044W	YKL181W	YPL016W	YBR025C	YOR001W
YPR015C	YMR022W	YJL127C	YPL030W	YLR399C	YHR171W	YMR302C
YMR022W	YJL063C	YGL029W	YBR133C	YDR120C	YKL017C	YDR044W
YJL063C	YEL042W	YFL004W	YFL024C	YKL022C	YPR035W	YER055C
YOL021C	YLR113W	YKL149C	YHR113W	YFR048W	YGL112C	YPL268W
YEL042W	YHL013C	YGL183C	YPL242C	YPR002W	YJL070C	YPL151C
YLR113W	YOL060C	YER139C	YLL019C	YKL045W	YGL116W	YHR190W
YHL013C	YGR009C	YDL128W	YER178W	YOR375C	YCR012W	YLR336C
YOL060C	YMR185W	YMR068W	YPL169C	YOR273C	YAL036C	YNL290W
YGR009C	YGL105W	YPR145W	YNL127W	YOR187W	YGR252W	YDR075W
YMR185W	YBR097W	YPL098C	YDR359C	YER006W	YPL042C	YBR287W
YPR020W	YLR014C	YGR239C	YOL122C	YBR143C	YER178W	YGL186C
YGL105W	YNL064C	YIR015W	YOR119C	YLR089C	YPL150W	YFL047W
YBR097W	YEL019C	YDL040C	YHR108W	YHR204W	YOR299W	YPR108W
YLR014C	YDR120C	YPL096W	YLR088W	YGR083C	YPL222W	YER107C
YNL064C	YER126C	YJL041W	YLR034C	YFR028C	YNL218W	YBR192W
YDR120C	YMR227C	YJR070C	YDL147W	YML065W	YDL153C	YHL032C
YER126C	YPR186C	YKL185W	YMR238W	YMR061W	YHR050W	YJL010C
YPL060W	YOR113W	YDL097C	YKL022C	YGL097W	YLR117C	YKL188C
YMR227C	YGR194C	YPR003C	YIL140W	YNL041C	YHR169W	YOR176W
YPR186C	YDR486C	YGL005C	YJR126C	YJR152W	YDR129C	YLR103C
YOR113W	YOL130W	YGR262C	YCR012W	YFL039C	YHR032W	YMR093W
YGR194C	YDR030C	YPL160W	YDL234C	YMR218C	YPL214C	YLR310C
YOL130W	YGR254W	YHR043C	YGR173W	YLR088W	YKL046C	YCR092C
YDR030C	YOR238W	YDL111C	YMR296C	YPR022C	YMR218C	YEL040W
YGR254W	YNL325C	YMR133W	YPL141C	YPR138C	YHR166C	YKR080W
YNL325C	YBL047C	YOL016C	YNL201C	YDL080C	YKL211C	YPR141C
YBL047C	YEL051W	YDR202C	YOR323C	YIL105C	YLR088W	YBL098W
YNL293W	YCR045C	YMR029C	YDL116W	YNL126W	YLR174W	YGR060W
YEL051W	YKL203C	YLR104W	YBR286W	YGR260W	YHR204W	YDR189W
YCR045C	YOL004W	YKL159C	YGL130W	YBR006W	YGL202W	YGL112C
YKL203C	YPL209C	YGR215W	YHR001W	YGR261C	YNL064C	YMR293C
YOL004W	YGR014W	YOR335C	YNL277W	YGR210C	YNL280C	YOR261C
YPL209C	YLR278C	YML096W	YGR054W	YBR123C	YOR092W	YDR292C
YGR014W	YNL181W	YHR192W	YKL017C	YKL174C	YBR123C	YOR262W
YLR278C	YMR032W	YCR082W	YGL190C	YLR253W	YPL259C	YNR019W
YNL181W	YMR150C	YNL085W	YKL046C	YDR448W	YGL130W	YKR081C
YMR032W	YJL113W	YDR300C	YPL212C	YDL029W	YLR203C	YLR299W
YMR150C	YFL007W	YJL158C	YGR186W	YGL202W	YDR105C	YLR186W
YFL007W	YML059C	YGL087C	YER078C	YOL058W	YDR294C	YKL008C
YML059C	YDR063W	YIL003W	YBR166C	YOR272W	YDR160W	YIL091C
YDR063W	YCR012W	YMR224C	YDR520C	YMR212C	YDR208W	YOL010W
YGR238C	YGL026C	YBR245C	YBL035C	YJL085W	YOR272W	YMR221C
YCR012W	YDR254W	YBR163W	YJL156C	YNL101W	YDL116W	YGR175C
YGL026C	YLR105C	YDR465C	YKR038C	YGL178W	YOR119C	YMR243C
YDR254W	YMR310C	YLR276C	YLR174W	YLR163C	YLR034C	YEL052W
YLR105C	YHR191C	YKL186C	YDR027C	YPL150W	YLR300W	YJL100W
YMR310C	YDR354W	YDL222C	YHR073W	YOL097C	YOR267C	YHR112C
YHR191C	YDL098C	YKL079W	YER003C	YOR046C	YBR247C	YLR195C
YDR354W	YDR301W	YFR044C	YPR022C	YHR032W	YOR337W	YOR271C
YDL098C	YJL053W	YPL103C	YPL259C	YML104C	YHR114W	YGR171C
YDR301W	YPR104C	YIL103W	YGL142C	YDR394W	YGL244W	YOR231W
YJL053W	YMR069W	YBR269C	YOR241W	YKL017C	YIR033W	YER008C
YMR069W	YGR214W	YFR033C	YLR098C	YGL048C	YBR055C	YGL225W
YGR214W	YOR283W	YDR283C	YNL065W	YOR063W	YKR028W	YML092C
YOR283W	YGL006W	YJR096W	YDL055C	YPL268W	YJL026W	YGL141W
YGL006W	YPL006W	YNL037C	YDR081C	YJL197W	YPL016W	YGL252C
YPL006W	YKR067W	YLR398C	YLR115W	YDL154W	YMR062C	YNL169C
YKR067W	YMR143W	YBR192W	YJL026W	YOR259C	YDL210W	YMR139W
YMR143W	YNL310C	YPL090C	YGL148W	YPL204W	YDR164C	YOR070C
YOR151C	YML028W	YJR116W	YEL036C	YDL153C	YJL156C	YBR291C
YML028W	YNL267W	YER007C-A	YPL109C	YLR113W	YIL103W	YPL030W
YNL267W	YLL001W	YGR112W	YNL280C	YHR024C	YOL124C	YOL077C
YLL001W	YOR168W	YNR022C	YBR029C	YOL060C	YDR333C	YLR187W
YDR052C	YDR052C	YLR256W	YIR033W	YLL019C	YPL184C	YHR108W
YNL189W	YNL189W	YLR056W	YEL052W	YPL260W	YGR194C	YJR110W
YMR043W	YMR043W	YBR125C	YJL094C	YFR044C	YGR285C	YOR142W
YPR173C	YPR173C	YDR409W	YJL062W	YBR275C	YPL260W	YLR196W
YFR024C-A	YCL047C	YBR221C	YGL202W	YDR292C	YDL134C	YNL280C
YCL047C	YJL031C	YGR074W	YMR062C	YJR131W	YBL035C	YBR008C
YJL031C	YER068W	YKL057C	YER005W	YDR333C	YBR220C	YIL022W
YER068W	YER013W	YGL098W	YIL159W	YBL020W	YKR067W	YNL022C
YER013W	YMR269W	YDR097C	YAL012W	YDR294C	YDR017C	YGR253C
YMR269W	YGL122C	YJL121C	YHR169W	YPR104C	YDL234C	YER145C
YGL122C	YLR143W	YGR186W	YIL103W	YKR056W	YMR238W	YDR083W
YLR143W	YLR043C	YIR001C	YPR190C	YOR244W	YDL147W	YGL131C
YLR043C	YJL008C	YAL067C	YEL060C	YDR105C	YKL073W	YJR068W
YJL008C	YMR102C	YDL213C	YLR166C	YGL095C	YDR176W	YJR005W
YDL018C	YML060W	YIL132C	YJL155C	YPR089W	YPR049C	YGR028W
YMR102C	YJR062C	YIL145C	YDR264C	YOR323C	YDL055C	YEL064C
YML060W	YBR239C	YKL195W	YLR203C	YBR008C	YBR139W	YOR254C
YJR062C	YBR035C	YGL216W	YPL115C	YJR042W	YMR285C	YER053C
YGR054W	YPR160W	YDR317W	YJL085W	YLR005W	YLR055C	YNL183C
YBR035C	YBL060W	YDL042C	YNL218W	YPL109C	YBL020W	YBR207W
YPR160W	YML035C	YDR478W	YDR176W	YPR190C	YBL097W	YGR163W
YBL060W	YHL039W	YHR064C	YDL101C	YBR263W	YCR028C	YJR036C
YML035C	YNL144C	YKL015W	YMR215W	YHR113W	YNL308C	YDL174C
YCL010C	YBR019C	YKL179C	YNL308C	YKL046C	YEL060C	YOR184W
YNL144C	YKL056C	YMR020W	YGL144C	YDR104C	YLR089C	YNL256W
YBR019C	YAL060W	YJR089W	YJL060W	YDR101C	YOR241W	YKL217W
YKL056C	YPL043W	YJL145W	YPL042C	YHR114W	YMR212C	YBR136W
YAL060W	YFL025C	YDR377W	YMR078C	YLR174W	YOL122C	YHR088W
YPL043W	YKL009W	YIR007W	YPL150W	YKL211C	YDL077C	YJR140C
YFL025C	YIL144W	YJL201W	YNL082W	YER056C	YER129W	YMR203W
YKL009W	YOR124C	YDR152W	YDL134C	YDL174C	YER078C	YLR088W
YIL144W	YOR332W	YLR153C	YDR300C	YPR141C	YPR190C	YOR157C
YPL270W	YKR056W	YNL126W	YHR208W	YDL234C	YGR173W	YPR048W
YOR124C	YJR057W	YBR132C	YMR185W	YGR186W	YJR042W	YML063W
YOR332W	YLR065C	YKL040C	YKR069W	YHL023C	YMR047C	YER005W
YKR056W	YHR164C	YPR114W	YFL009W	YER047C	YKL146W	YEL055C
YCL057C-A	YKL150W	YLR249W	YMR176W	YJL062W	YKR069W	YDR245W
YJR057W	YIL133C	YNL004W	YDR390C	YBR055C	YDR375C	YOL140W
YHR164C	YHR063C	YOR327C	YGR194C	YEL060C	YNL115C	YHR048W
YKL150W	YJL200C	YDR336W	YOR141C	YNL212W	YCR030C	YLL045C
YIL133C	YDR316W	YDR320C	YPL085W	YDL156W	YML126C	YJR159W
YHR063C	YMR093W	YPL069C	YDL035C	YIR033W	YGL148W	YLR056W
YJL200C	YKL041W	YMR230W	YNL299W	YIL112W	YCR098C	YJR098C
YDR316W	YLR377C	YOL139C	YNL125C	YFL009W	YPR072W	YJR095W
YMR093W	YNL107W	YBR207W	YOR256C	YNL216W	YPL045W	YER020W
YKL041W	YNL067W	YPR133C	YJR152W	YKL179C	YPR161C	YCR002C
YLR377C	YDL210W	YPL222W	YJR005W	YOR322C	YNL275W	YLR248W
YNL107W	YDR479C	YOL073C	YMR287C	YPR173C	YPL115C	YMR116C
YNL067W	YMR033W	YLR321C	YOR254C	YLR355C	YKR038C	YIL095W
YDL210W	YKL194C	YMR065W	YHR068W	YDR017C	YPL212C	YOL016C
YDR376W	YFR023W	YOR266W	YGL112C	YPL141C	YIL105C	YLR055C
YMR033W	YNL127W	YPL203W	YNL022C	YBR015C	YNL317W	YFL025C
YKL194C	YDR089W	YNR055C	YNL186W	YHR050W	YGL227W	YFL045C
YFR023W	YKL014C	YDR532C	YML115C	YIL140W	YJL172W	YHR204W
YNL127W	YGL160W	YGR052W	YJR117W	YNL091W	YPL268W	YDR069C
YDR089W	YJR040W	YCL012C	YBL080C	YPL030W	YDR332W	YPL134C
YKL014C	YPR119W	YDR184C	YDL168W	YMR319C	YDL001W	YNL293W
YGL160W	YLR207W	YNR011C	YJR110W	YDR520C	YBR092C	YDR359C
YJR040W	YDR378C	YNL167C	YBL020W	YHR108W	YMR296C	YCL038C
YLR207W	YBL086C	YKL210W	YNL207W	YMR238W	YGL059W	YIL068C
YDR378C	YKL176C	YNL221C	YEL046C	YGR252W	YBR029C	YKR056W
YBL086C	YKR029C	YNR032W	YLR244C	YIL159W	YHR024C	YMR167W
YKL176C	YIR027C	YNL284C	YPL122C	YDL131W	YEL042W	YDR536W
YKR029C	YGL191W	YER146W	YDR208W	YDL066W	YBR166C	YJL168C
YIR027C	YJL104W	YNL066W	YML130C	YDR061W	YHR068W	YDL108W
YGL191W	YOR296W	YLR426W	YLR039C	YJL149W	YDL156W	YJL059W
YJL104W	YJL168C	YGL061C	YDR333C	YNL115C	YLL004W	YML099C
YOR296W	YDR145W	YDR394W	YDR481C	YPR035W	YNL207W	YPL249C
YJL168C	YDL174C	YAR014C	YOL124C	YML061C	YOR346W	YML121W
YDR145W	YER091C	YLR186W	YHR188C	YEL042W	YNL138W	YGL100W
YFL009W	YJL062W	YKL127W	YLR228C	YEL036C	YNL299W	YJR007W
YDL174C	YPL085W	YHR159W	YNL138W	YJL060W	YML070W	YDR243C
YER091C	YDL103C	YPL132W	YHR066W	YDR390C	YDL168W	YDL201W
YJL062W	YLR303W	YPL100W	YBR227C	YNL280C	YOR001W	YPR125W
YPL085W	YJR008W	YGL234W	YGL095C	YPL214C	YLR039C	YOR272W
YDL103C	YFR024C-A	YPR093C	YDL154W	YGL190C	YHR001W	YJL208C
YLR303W	YML031W	YJL089W	YNL236W	YMR047C	YLR014C	YPL029W
YJR008W	YLR215C	YIL070C	YBR247C	YOL122C	YLR195C	YGL123W
YBR011C	YLR363W-A	YKL013C	YDL001W	YPL222W	YMR319C	YCR094W
YML031W	YDR216W	YDR421W	YDR419W	YPL263C	YHR188C	YER114C
YLR215C	YIL120W	YLR226W	YDR105C	YMR296C	YML008C	YLR293C
YLR363W-A	YNL021W	YMR301C	YPL184C	YPL122C	YPL063W	YML074C
YDR216W	YOL054W	YGL171W	YOL061W	YER157W	YBR227C	YDR268W
YIL120W	YFR001W	YFR002W	YDR061W	YMR285C	YGL141W	YLR075W
YPL138C	YBR220C	YBR267W	YIL022W	YBR003W	YGL119W	YMR146C
YNL021W	YPL131W	YNL250W	YLR143W	YGR285C	YDL132W	YHR098C
YNL236W	YPL007C	YPR194C	YDL097C	YPL042C	YDL103C	YDR244W
YOL054W	YGL233W	YGR089W	YPR161C	YLR180W	YFR006W	YAL025C
YFR001W	YJL088W	YBL029W	YGL119W	YKL181W	YOL061W	YGR282C
YBR220C	YGR113W	YDR325W	YDR403W	YNL239W	YDL066W	YKR026C
YPL131W	YLR318W	YNL131W	YDR021W	YDR452W	YER003C	YGL094C
YGL233W	YLR319C	YEL020W-A	YIL047C	YNL065W	YIL159W	YNL239W
YJL088W	YKL033W-A	YNL124W	YOL030W	YLL004W	YML130C	YLR324W
YGR113W	YMR036C	YJL073W	YPL154C	YGL227W	YNL022C	YGR141W
YLR318W	YMR235C	YOR322C	YGR097W	YOR119C	YOL087C	YLR420W
YLR319C	YNL117W	YNL048W	YFR006W	YNL243W	YPR047W	YOR119C
YKL033W-A	YPL091W	YOL125W	YAL002W	YOL100W	YNL071W	YMR092C
YMR036C	YIL031W	YOR243C	YDR444W	YLR014C	YHR111W	YOR054C
YMR235C	YDR295C	YLR130C	YKL155C	YHR171W	YML116W	YDR017C
YNL117W	YAL033W	YER022W	YGL244W	YDR108W	YKL155C	YFR048W
YPL091W	YLR203C	YBR057C	YNR012W	YMR078C	YOR070C	YHR119W
YIL031W	YMR300C	YPL269W	YER047C	YLR098C	YFR037C	YOR155C
YDR295C	YNR036C	YDR041W	YCL018W	YPL259C	YJR131W	YPR016C
YAL033W	YDR108W	YGL047W	YPR001W	YBR220C	YBR243C	YCR024C
YLR203C	YDR192C	YMR165C	YPL203W	YKL146W	YDL029W	YMR096W
YMR300C	YOL112W	YOL114C	YDR452W	YER151C	YMR078C	YLR357W
YFR049W	YML109W	YKR070W	YGL059W	YLR203C	YER145C	YDL205C
YNR036C	YLR335W	YNL059C	YDR047W	YHR166C	YKL103C	YKL120W
YDR108W	YNL251C	YMR205C	YBR289W	YNL186W	YDR481C	YMR012W
YLR335W	YJR102C	YIL094C	YGR185C	YDR444W	YGL086W	YPL050C
YNL251C	YHR134W	YNL192W	YHL023C	YGR178C	YBR180W	YMR121C
YJR102C	YOR020C	YER164W	YOR209C	YOR256C	YDR419W	YDR372C
YHR134W	YBL004W	YBL101C	YDL103C	YMR170C	YKL179C	YNR041C
YOR020C	YBR164C	YPR055W	YDR158W	YBR139W	YDR449C	YGR047C
YBL004W	YIL153W	YML017W	YOR322C	YBL080C	YER087W	YKL152C
YBR164C	YIL045W	YIL016W	YOL100W	YGL116W	YGR171C	YOL061W
YIL153W	YJR088C	YLR032W	YPR141C	YKL073W	YLR143W	YIL105C
YIL045W	YIR029W	YOR274W	YOR092W	YOR092W	YBL061C	YCL009C
YJR088C	YHR074W	YPR141C	YMR285C	YBR247C	YPL203W	YGR144W
YIR029W	YGR104C	YPL011C	YNL064C	YHR169W	YIL022W	YPL183C
YHR074W	YLR399C	YBL051C	YMR272C	YBR166C	YLR369W	YOL049W
YGR104C	YFR030W	YGR281W	YPR041W	YER005W	YDR035W	YDL086W
YFR030W	YOR006C	YMR213W	YDL210W	YGL142C	YLR244C	YIR002C
YKL089W	YLR277C	YLR089C	YCR008W	YBR025C	YJL155C	YOR090C
YOR006C	YAL011W	YPL161C	YML061C	YHR048W	YEL046C	YNL299W
YLR277C	YOR028C	YMR298W	YPL028W	YNL277W	YHR005C	YBR055C
YAL011W	YBR179C	YMR022W	YGR255C	YLR034C	YJR117W	YBL080C
YLR436C	YDR009W	YDR488C	YPL063W	YGL244W	YDR388W	YAR015W
YOR028C	YJR097W	YJL063C	YBR243C	YPR179C	YDL097C	YCR047C
YBR179C	YLR351C	YOL021C	YGR171C	YGL119W	YOR046C	YBR159W
YJR097W	YOL094C	YGR256W	YKL045W	YJR119C	YPR179C	YBR061C
YOL009C	YPR031W	YEL042W	YOR136W	YJL156C	YIL095W	YJL069C
YLR351C	YAL002W	YLR113W	YNL071W	YLR114C	YJL081C	YHR132C
YOL094C	YJL095W	YHL013C	YBL101C	YML115C	YLR187W	YNL139C
YPR031W	YHR018C	YOL060C	YKL179C	YKL201C	YDL225W	YGR279C
YAL002W	YDR408C	YGR009C	YLR187W	YDR464W	YER095W	YJR049C
YJL095W	YOR260W	YMR185W	YER095W	YHR197W	YHR202W	YDR390C
YHR018C	YBR126C	YPR020W	YPR072W	YLR047C	YNR012W	YIR029W
YDR408C	YGL202W	YGL105W	YKL174C	YGR089W	YPR144C	YOR141C
YOR260W	YOR046C	YBR097W	YJR131W	YGL130W	YBL101C	YFL001W
YBR126C	YKR035W-A	YNL064C	YLR195C	YGL112C	YJR098C	YEL051W
YOL149W	YNL141W	YDL076C	YJL164C	YDR208W	YDR300C	YCL014W
YPL067C	YKR090W	YDR120C	YNL317W	YER003C	YDL047W	YGR267C
YGL202W	YMR220W	YER126C	YDR035W	YBR283C	YER005W	YLR319C
YPL106C	YIL116W	YPL060W	YER133W	YCR028C	YDR403W	YGR194C
YLR173W	YLR396C	YMR227C	YBL097W	YMR062C	YDR049W	YHR070W
YOR046C	YDR121W	YPR186C	YML008C	YKL038W	YMR088C	YLR206W
YKR035W-A	YER125W	YOR113W	YJL081C	YDR176W	YPL154C	YMR034C
YNL141W	YDR432W	YGR194C	YGR227W	YCR012W	YHR066W	YER152C
YKR090W	YPL211W	YDR486C	YJR098C	YLR309C	YBR286W	YOL038W
YMR220W	YMR115W	YJL192C	YDR375C	YDR380W	YDL101C	YNL178W
YIL116W	YDL077C	YBR040W	YOR056C	YFR010W	YNL251C	YGL184C
YLR396C	YOR222W	YOL130W	YOL140W	YOL030W	YPR041W	YBL037W
YDR121W	YEL021W	YDR030C	YOL078W	YPL184C	YHL023C	YNL288W
YER125W	YOL061W	YGR254W	YOR336W	YFR006W	YCL018W	YLR166C
YDR432W	YPR084W	YOR238W	YKL103C	YHR068W	YLR114C	YLR247C
YGR195W	YER152C	YNL325C	YHR204W	YLR182W	YBL080C	YPL150W
YPL211W	YLR015W	YPL274W	YPL175W	YOR241W	YOL140W	YCR073W-A
YMR115W	YHR116W	YNL257C	YBR236C	YGL141W	YDL028C	YBL061C
YDL077C	YPL259C	YBL047C	YDL047W	YHR001W	YOL030W	YJL176C
YOR222W	YDR523C	YNL293W	YBR015C	YGR173W	YBR283C	YGL116W
YEL021W	YPL220W	YEL051W	YIL112W	YCR030C	YFL037W	YDR452W
YOL061W	YLR008C	YCR045C	YKL146W	YNL207W	YNL126W	YPL088W
YPR084W	YMR114C	YLL023C	YML104C	YMR216C	YLR047C	YJR076C
YER152C	YPR066W	YKL203C	YMR061W	YCR098C	YDL042C	YDR019C
YLR015W	YIL026C	YOL004W	YPL050C	YNL317W	YNL041C	YBR260C
YHR116W	YGR017W	YPL209C	YOL086C	YDR375C	YHR107C	YHR069C
YPR072W	YDR031W	YGR014W	YHR179W	YLR318W	YJR072C	YOR362C
YPL259C	YOL005C	YOR005C	YER129W	YER178W	YFR010W	YHR111W
YDR523C	YCL054W	YGL050W	YFR029W	YDL147W	YOR188W	YGL169W
YPL220W	YOL107W	YPR161C	YIL038C	YER111C	YER068W	YNL007C
YLR008C	YEL050C	YER179W	YJL092W	YDL035C	YDR047W	YGR214W
YMR114C	YFR016C	YMR032W	YFR010W	YLR055C	YOL086C	YMR023C
YPR066W	YPL236C	YMR150C	YBL091C	YAL036C	YDR444W	YIL047C
YIL026C	YOL072W	YFL007W	YLL013C	YLR244C	YBL091C	YOR346W
YGR017W	YGL159W	YML059C	YGR261C	YKR038C	YCR068W	YDR061W
YDR031W	YGL224C	YDL129W	YJR036C	YHR005C	YML080W	YNL297C
YOL005C	YIL017C	YDR063W	YMR083W	YML116W	YIR008C	YPL152W
YCL054W	YOR307C	YOR352W	YDR104C	YOL087C	YOR127W	YOR299W
YOL107W	YOL123W	YLR388W	YLR319C	YMR215W	YIR034C	YFL016C
YEL050C	YDR132C	YCR012W	YJL172W	YLR207W	YLR319C	YGR159C
YFR016C	YMR126C	YGL026C	YER141W	YNL308C	YKL080W	YHR168W
YPL236C	YGL066W	YDR201W	YFR021W	YOR070C	YHR190W	YPL260W
YOL072W	YOR070C	YDR254W	YHR190W	YJL026W	YLR149C	YPL145C
YGL159W	YBR084C-A	YPR128C	YJR042W	YMR088C	YLR027C	YEL062W
YGL224C	YOR166C	YGR263C	YKL057C	YLR300W	YPL249C	YER177W
YIL017C	YOL019W	YMR310C	YOR070C	YBL097W	YDR158W	YGR202C
YNL268W	YER141W	YHR191C	YPL016W	YDR359C	YGL203C	YIR008C
YOR307C	YDR425W	YDL098C	YML080W	YGL203C	YOR136W	YLR229C
YOL123W	YNL220W	YDR301W	YJL084C	YDL101C	YNL307C	YCR034W
YDR132C	YBL007C	YJL053W	YBR221C	YER068W	YPL190C	YLR216C
YMR126C	YGR060W	YPR104C	YOL119C	YML130C	YGR227W	YNL229C
YGL066W	YCL048W	YPL129W	YLR001C	YPR072W	YML127W	YPL222W
YOR070C	YOL133W	YGR214W	YGL227W	YER078C	YER111C	YOL132W
YBR084C-A	YPR073C	YPR151C	YMR088C	YJR036C	YNR056C	YNL137C
YOR166C	YNL313C	YOR283W	YBR139W	YNL293W	YNR019W	YMR100W
YHR207C	YMR142C	YPR002W	YDR332W	YNL022C	YHR179W	YMR247C
YER141W	YLR127C	YGL006W	YJL207C	YBR020W	YJL149W	YMR110C
YDR425W	YKL006C-A	YPL006W	YLR438W	YBR227C	YIL121W	YDR312W
YNL220W	YCR033W	YKR067W	YHR025W	YIL017C	YOL119C	YEL046C
YBL007C	YER069W	YMR143W	YDR380W	YHR208W	YKL124W	YGL097W
YGR060W	YMR091C	YNL310C	YER087W	YIL073C	YIL104C	YMR166C
YCL048W	YER012W	YML028W	YOL010W	YDL134C	YNL219C	YKR092C
YOL133W	YDR104C	YCR063W	YPR047W	YKL155C	YHR208W	YDR164C
YPR073C	YBL067C	YLL001W	YDL042C	YJR117W	YOR380W	YOR005C
YNL313C	YHR098C	YDR052C	YDR387C	YOL061W	YNL311C	YKL140W
YGL219C	YDL019C	YHL006C	YIL035C	YBL061C	YNL186W	YOR245C
YLR127C	YML034W	YMR043W	YJR076C	YBR274W	YER141W	YDR332W
YKL006C-A	YDL135C	YPR173C	YMR203W	YCR068W	YBR059C	YDR159W
YCR033W	YPR023C	YFR024C-A	YDL100C	YNL138W	YIL144W	YPR055W
YER069W	YPL126W	YCL047C	YLR286C	YOL124C	YJR076C	YKL027W
YMR091C	YCR093W	YJL031C	YLR027C	YPL190C	YDR117C	YNL029C
YER012W	YEL072W	YML077W	YDR449C	YHR188C	YHR103W	YCL040W
YDR104C	YKR059W	YER068W	YPL268W	YIL103W	YPL176C	YDL056W
YBL067C	YDL020C	YER013W	YHR197W	YDL001W	YFR021W	YDR226W
YHR098C	YOL084W	YMR269W	YHR158C	YDR403W	YOL078W	YFL009W
YDL019C	YDR168W	YKL053C-A	YHR107C	YJR110W	YDR061W	YGR187C
YML034W	YML061C	YGL122C	YHR111W	YKR069W	YGL184C	YJR070C
YDL135C	YGL080W	YLR143W	YPR179C	YLR320W	YNL293W	YIL003W
YPR023C	YNL202W	YLR043C	YHR009C	YDR021W	YPL028W	YJL001W
YPL126W	YDL191W	YJL008C	YOR262W	YIL104C	YLR182W	YLR130C
YCR093W	YER023W	YDL018C	YNL293W	YNR012W	YFR029W	YDR392W
YEL072W	YER163C	YMR102C	YGR286C	YBL101C	YIL035C	YJL091C
YKR059W	YPL268W	YML060W	YIR034C	YBR029C	YPL074W	YGR048W
YDL020C	YPL140C	YJR062C	YNL257C	YGL148W	YIL112W	YHR114W
YOL084W	YML016C	YBR239C	YCR088W	YJL081C	YOR061W	YIL116W
YDR168W	YOR388C	YDL156W	YMR319C	YBR200W	YGL064C	YGR246C
YML061C	YGL040C	YPR160W	YKL194C	YER113C	YGR178C	YOR296W
YGL080W	YKR084C	YBL060W	YIL095W	YDR242W	YGL142C	YBL067C
YNL202W	YDL017W	YML035C	YIR008C	YLR319C	YKL166C	YBR018C
YDL191W	YDR512C	YNL181W	YHR171W	YPR041W	YBR221C	YJL088W
YER023W	YLL031C	YPL254W	YIR019C	YGR227W	YKL060C	YNL308C
YER163C	YDR058C	YCL010C	YMR212C	YGR171C	YPR108W	YER148W
YPL268W	YLR088W	YCR090C	YBR249C	YNL071W	YER021W	YDL100C
YML016C	YBR021W	YPR171W	YBR200W	YPL154C	YOR099W	YPR110C
YOR388C	YJR142W	YKL056C	YDR101C	YGR194C	YGR289C	YLR210W
YGL040C	YGR255C	YPL043W	YJR072C	YDR332W	YMR272C	YIL128W
YKR084C	YNL156C	YFL025C	YNL219C	YBR286W	YGL092W	YNL231C
YDL017W	YGL110C	YKL009W	YLR343W	YNL064C	YEL047C	YPL063W
YDR512C	YDL051W	YIL144W	YNL248C	YPR161C	YOR209C	YHR002W
YLL031C	YDR179W-A	YPL270W	YPL179W	YAL012W	YLR253W	YEL023C
YDR058C	YBL102W	YOR124C	YNL307C	YHR179W	YDL035C	YJL125C
YJR142W	YIL038C	YOR332W	YKL201C	YEL052W	YMR203W	YJL115W
YGR255C	YGR282C	YKR056W	YDL014W	YNL219C	YOL027C	YHL010C
YNL156C	YNL183C	YJR057W	YBR238C	YPL063W	YGR040W	YOR091W
YNL138W	YCR030C	YLR065C	YKR082W	YDR419W	YKL194C	YMR214W
YGL110C	YOR061W	YHR164C	YPL145C	YDL225W	YGR255C	YPL103C
YDL051W	YMR077C	YKL150W	YDR049W	YER162C	YDR398W	YNL202W
YBL102W	YPL183C	YIL133C	YIL094C	YLR260W	YKL113C	YNL130C
YIL038C	YDR166C	YHR063C	YER123W	YOR346W	YNL062C	YDR531W
YGR282C	YKR088C	YJL200C	YEL050C	YBR289W	YNL137C	YGR135W
YCR030C	YNL068C	YDR316W	YOL027C	YDR466W	YOR303W	YHR011W
YOR061W	YMR213W	YMR093W	YCR061W	YGL059W	YDR028C	YPL209C
YMR077C	YJL005W	YPL033C	YGL116W	YDR449C	YJR036C	YFR037C
YPL183C	YJL050W	YPL113C	YPR108W	YGL086W	YPR031W	YLR212C
YDR166C	YDL192W	YCR076C	YDL225W	YML008C	YIL039W	YIL121W
YKR088C	YOL095C	YLR377C	YGR040W	YOL140W	YBR236C	YBR227C
YNL068C	YKR063C	YMR292W	YLR067C	YPR031W	YGR286C	YMR027W
YMR213W	YBR112C	YIL009C-A	YLR014C	YCR008W	YKR017C	YOR006C
YJL005W	YDR248C	YBL063W	YOR196C	YDR481C	YKL184W	YNL201C
YJL050W	YJR016C	YDL210W	YER068W	YLR020C	YNR006W	YNL218W
YDL192W	YDL202W	YDR479C	YIR012W	YNL299W	YOR176W	YKL218C
YOL095C	YDL100C	YAL059W	YOL033W	YPL028W	YMR015C	YHR179W
YDR146C	YFL008W	YMR033W	YHR166C	YLR228C	YOR322C	YGR189C
YKR063C	YDR337W	YKL194C	YER144C	YGR289C	YDR194C	YGL011C
YHR056C	YOR251C	YFR023W	YIL039W	YLR214W	YNL237W	YCR061W
YBR112C	YJL061W	YKL096W	YPL172C	YER087W	YDL113C	YBR056W
YDR248C	YLR216C	YDR089W	YBR283C	YBR102C	YHR009C	YER061C
YJR016C	YDR217C	YKL014C	YHL011C	YDL055C	YOL010W	YIL033C
YDL202W	YOR101W	YGL160W	YNR043W	YDR484W	YLR260W	YJR117W
YDL100C	YLR290C	YMR021C	YCL040W	YDR035W	YLR438W	YBR087W
YFL008W	YER090W	YJR040W	YBR020W	YCR061W	YLR148W	YJR105W
YDR337W	YIL123W	YPR119W	YLR300W	YHR111W	YPR119W	YDR182W
YOR251C	YMR035W	YLR207W	YGR192C	YPL203W	YLR309C	YGR184C
YJL061W	YDR231C	YDR378C	YDR017C	YDR398W	YOL033W	YKL114C
YLR216C	YLR352W	YOL122C	YGR244C	YNL125C	YOR239W	YKL004W
YDR217C	YJL112W	YBL086C	YDR148C	YCL018W	YPL145C	YDR213W
YLR290C	YCR015C	YKL176C	YDR484W	YDL168W	YBR074W	YDR050C
YER090W	YPR018W	YKR029C	YPL214C	YDR388W	YGR244C	YBL041W
YIL123W	YDR159W	YIR027C	YPL222W	YEL020C	YGR089W	YAR007C
YMR035W	YGL185C	YGL191W	YDL022W	YIR034C	YOR196C	YFL024C
YDR231C	YMR059W	YJL104W	YGL211W	YJL155C	YPL179W	YML004C
YLR352W	YDR062W	YOR296W	YPL188W	YLR452C	YDL100C	YBR020W
YJL112W	YDR107C	YFL041W	YJR119C	YDR387C	YGR141W	YOR306C
YCR015C	YJR076C	YJL168C	YOR176W	YEL046C	YEL050C	YDL040C
YPR018W	YHR190W	YDR145W	YFR037C	YDR300C	YOR184W	YCR009C
YDR159W	YLR106C	YFL009W	YGL001C	YOR209C	YLR085C	YGL001C
YGL185C	YKR065C	YDL174C	YGL091C	YIL022W	YIL090W	YLL019C
YMR059W	YKL157W	YER091C	YLR345W	YLR148W	YPL188W	YKL014C
YDR062W	YKR002W	YJL062W	YHR114W	YLR143W	YBR110W	YLL057C
YDR107C	YBR003W	YMR194C-B	YJR002W	YLR149C	YGL083W	YDR415C
YJR076C	YDR200C	YDL103C	YOR188W	YNL191W	YAL002W	YKR079C
YHR190W	YPL050C	YLR303W	YML020W	YKL184W	YKL027W	YPR161C
YLR106C	YDL113C	YJR008W	YDR353W	YDR312W	YGR005C	YJL139C
YKR065C	YPL083C	YDL203C	YBL061C	YBR059C	YCR033W	YDL033C
YKL157W	YNL011C	YBR011C	YHR202W	YIL144W	YDR044W	YFR010W
YKR002W	YLR201C	YML031W	YKL004W	YOR056C	YKL038W	YBR234C
YBR003W	YLR274W	YLR215C	YKL027W	YBR243C	YLR328W	YGR255C
YDR200C	YBR247C	YLR363W-A	YOR239W	YOR127W	YPL050C	YGR054W
YPL050C	YDL006W	YLR439W	YLR248W	YPL175W	YOR386W	YML110C
YDL113C	YIL001W	YMR287C	YOR090C	YBR236C	YLR248W	YBR241C
YPL083C	YAL010C	YDR216W	YPL190C	YGL256W	YLR432W	YJR124C
YNL011C	YPL149W	YKL130C	YPL245W	YPR047W	YDR434W	YDR104C
YLR201C	YHR097C	YOR106W	YHR168W	YDL097C	YMR083W	YPR175W
YLR274W	YLR183C	YPL138C	YCL038C	YDR158W	YOR262W	YAL024C
YPR016C	YHR075C	YNL021W	YDR388W	YFR037C	YBR034C	YJR123W
YBR247C	YKL004W	YNL236W	YLR020C	YEL053C	YDL084W	YHR128W
YDL006W	YOR208W	YOL054W	YJR051W	YLR187W	YMR284W	YDR465C
YIL001W	YNL142W	YFR001W	YLR260W	YFR029W	YKR105C	YBL033C
YAL010C	YMR250W	YOR023C	YBR034C	YPL074W	YIL094C	YKL179C
YPL149W	YFR031C	YBR220C	YBR220C	YDR117C	YLR447C	YJL204C
YIL101C	YMR083W	YIL019W	YCR068W	YML127W	YHR025W	YNL317W
YHR097C	YHR019C	YIL115C	YGL040C	YPR144C	YNR038W	YGL065C
YHR075C	YJR129C	YPL007C	YAL042W	YER141W	YPL175W	YKL039W
YKL004W	YAL003W	YGL233W	YLR055C	YHR190W	YPL245W	YER168C
YOR208W	YNL053W	YCL027W	YJL149W	YLR127C	YEL020C	YER019W
YNL142W	YLR200W	YGR113W	YGL203C	YLR195C	YJL127C	YIL083C
YMR250W	YLR258W	YLR318W	YIL144W	YPL050C	YNL248C	YKR048C
YFR031C	YNR015W	YLR319C	YGR060W	YOR136W	YJR159W	YNL221C
YMR083W	YJR098C	YKL033W-A	YNL037C	YML080W	YKL201C	YCL043C
YHR019C	YBR127C	YMR036C	YOR346W	YER095W	YDR484W	YNL274C
YJR129C	YOL098C	YMR235C	YGL256W	YER145C	YDL022W	YPR165W
YOR367W	YMR253C	YOL053W	YOR061W	YJR098C	YDR316W	YIL021W
YAL003W	YFL024C	YNL117W	YLR447C	YOL119C	YGR060W	YLR143W
YNL053W	YPL243W	YPL091W	YBR205W	YBR180W	YBR249C	YJR119C
YLR200W	YHR176W	YPR164W	YER162C	YNL311C	YGL040C	YLR351C
YLR258W	YGR163W	YIL031W	YBR287W	YGL184C	YOR181W	YOL062C
YNR015W	YGL126W	YDR295C	YKL124W	YKR017C	YDL074C	YLL063C
YJR098C	YKL022C	YAL033W	YER021W	YPL249C	YMR221C	YPR086W
YBR127C	YIL130W	YLR203C	YNL006W	YDR028C	YLR286C	YPR026W
YOL098C	YBL092W	YGR155W	YKL060C	YKL039W	YDL167C	YPL198W
YMR253C	YFL053W	YFR049W	YLR214W	YIL005W	YDR376W	YER080W
YFL024C	YBR101C	YNR036C	YDR299W	YLR001C	YGL211W	YDR267C
YPL243W	YDL164C	YDR108W	YDL028C	YDR261C	YHR197W	YJR091C
YHR176W	YJR050W	YKR004C	YNL169C	YLR027C	YEL052W	YER094C
YGR163W	YDR177W	YML109W	YHR005C	YIL035C	YPL256C	YHL002W
YGL126W	YHR132W-A	YJR159W	YBR192W	YDL113C	YHR168W	YFR021W
YKL022C	YDR375C	YLR335W	YLR318W	YBR280C	YHL011C	YJL156C
YIL130W	YHR062C	YNL251C	YOR306C	YIL095W	YDR148C	YNL257C
YBL092W	YIL014W	YJR102C	YKR105C	YLR328W	YFL016C	YJL133W
YFL053W	YBR149W	YHR134W	YBR110W	YML117W	YBR234C	YIR004W
YBR101C	YGL210W	YOR020C	YML096W	YNL224C	YER179W	YPL188W
YDL164C	YPR110C	YBL028C	YGL192W	YCL038C	YIL160C	YBL097W
YJR050W	YDR088C	YBL004W	YOL051W	YDL028C	YER168C	YDL207W
YDR177W	YDR320C	YBR186W	YEL062W	YER133W	YGL014W	YML065W
YHR132W-A	YOL149W	YBR164C	YIL104C	YER098W	YKL039W	YOR056C
YDR375C	YLR281C	YIL153W	YLR152C	YGR255C	YGR192C	YNL048W
YHR062C	YPL112C	YJR088C	YFR024C-A	YKL103C	YNR032W	YJL112W
YBR149W	YPL030W	YIR029W	YPR031W	YPR001W	YER107C	YJR075W
YGL210W	YAL058W	YHR074W	YDR075W	YMR019W	YLL013C	YKL220C
YPR110C	YDR452W	YDR464W	YDL128W	YDR049W	YNR058W	YJL093C
YDR088C	YLR316C	YLR368W	YCR034W	YHR103W	YML104C	YAL042W
YDR320C	YDR319C	YBR268W	YER151C	YIL039W	YHL003C	YKL150W
YML009C	YFL033C	YFR030W	YOR132W	YIR008C	YFR051C	YGL083W
YLR281C	YKL095W	YKL089W	YKL184W	YDR376W	YOR018W	YNR030W
YPL112C	YPR008W	YOR006C	YDR434W	YGR185C	YLR231C	YLR405W
YPL030W	YGL225W	YBR131W	YBR028C	YGL064C	YNL169C	YDR364C
YAL058W	YHR037W	YLR277C	YLL055W	YMR272C	YML020W	YPL060W
YDR452W	YML108W	YAL011W	YCR028C	YNR019W	YGL256W	YNL062C
YLR316C	YOL100W	YIL055C	YDR044W	YDL047W	YLR152C	YBR189W
YDR319C	YPR129W	YNL050C	YDL074C	YDL042C	YLR024C	YDL117W
YFL033C	YOR352W	YLR436C	YGL184C	YDR434W	YJL125C	YBR133C
YKL095W	YHR148W	YOR028C	YLR182W	YOR262W	YIL017C	YKL080W
YGL225W	YLR323C	YBR179C	YJL187C	YJL172W	YJL112W	YKL015W
YHR037W	YBR103W	YDR282C	YER145C	YDR228C	YDR464W	YPL111W
YLR451W	YBL038W	YPL155C	YNR038W	YER123W	YIL123W	YIL020C
YML108W	YGL067W	YJR097W	YPR110C	YMR203W	YJL187C	YGL143C
YOR352W	YCL010C	YOL009C	YBR280C	YOR176W	YDR228C	YLR017W
YHR148W	YGR189C	YPR091C	YBR059C	YPL085W	YNL037C	YPR167C
YLR323C	YKL047W	YLR351C	YER099C	YOL010W	YLR206W	YBR289W
YNR057C	YOR069W	YPR031W	YER179W	YKR084C	YNL227C	YJR002W
YBR103W	YGR038W	YAL002W	YCL059C	YGR286C	YCL073C	YNL003C
YBL038W	YKR001C	YJL095W	YGL086W	YJR052W	YER157W	YML018C
YGL067W	YER140W	YHR018C	YER107C	YDR194C	YOL148C	YBL047C
YDR424C	YOR363C	YDR408C	YKL039W	YJR072C	YKL140W	YBL089W
YGR189C	YPL121C	YOR260W	YMR221C	YMR223W	YER019W	YDR297W
YKL047W	YFL029C	YBR126C	YLR148W	YLR248W	YJR052W	YLL010C
YOR069W	YNL223W	YOL149W	YJL112W	YOR239W	YLR177W	YDR142C
YGR038W	YBR227C	YLR257W	YPL151C	YIL162W	YMR223W	YER021W
YKR001C	YLR176C	YGL202W	YGR089W	YBR249C	YNL006W	YGR186W
YER140W	YOR341W	YPL106C	YKR084C	YLR343W	YDR353W	YLR403W
YOR363C	YDR296W	YLR173W	YBR214W	YGR128C	YPR118W	YJR013W
YPL121C	YPL107W	YOR046C	YDR205W	YNL272C	YGL091C	YML102W
YFL029C	YPR091C	YKR035W-A	YGR128C	YIL121W	YPR110C	YPL214C
YNL223W	YGR141W	YPL208W	YHR132C	YFR021W	YOL016C	YML104C
YBR227C	YOR109W	YBL026W	YPR119W	YKL166C	YCR034W	YFR051C
YLR176C	YIL030C	YMR220W	YOR099W	YHR202W	YPR198W	YHR077C
YOR341W	YGR094W	YPR187W	YBL030C	YJR076C	YER123W	YKL205W
YDR296W	YPR131C	YKL032C	YKL008C	YHR107C	YML117W	YPL242C
YGL232W	YJR138W	YEL018W	YCL004W	YNL307C	YGL122C	YIL133C
YPL107W	YDR191W	YDR121W	YKL080W	YGL065C	YGL077C	YPR058W
YPR091C	YHR028C	YER125W	YOR127W	YDL100C	YBR205W	YBR155W
YGR141W	YBR265W	YOR258W	YMR284W	YEL047C	YER098W	YJR078W
YIL030C	YOR381W	YDR432W	YLR142W	YMR199W	YER151C	YKR066C
YGR094W	YFR048W	YGR195W	YBR274W	YDL244W	YLR214W	YKL172W
YPR131C	YBR287W	YPL211W	YER075C	YKR105C	YBR028C	YLR330W
YJR138W	YMR307W	YMR115W	YPL097W	YGL014W	YER113C	YGR149W
YDR191W	YAL032C	YDL077C	YNL137C	YDL074C	YJL167W	YDR176W
YHR028C	YGL145W	YEL021W	YLR085C	YIL090W	YLR020C	YGL203C
YBR265W	YGL112C	YOL061W	YNR063W	YKL194C	YLR420W	YPL169C
YFR048W	YHR137W	YOR206W	YLR314C	YCR088W	YDR075W	YOR227W
YBR287W	YOR021C	YER152C	YIL073C	YJR041C	YCR053W	YHR104W
YMR307W	YNL252C	YLR015W	YLR047C	YDR047W	YHR132C	YHR005C
YAL032C	YBR187W	YHR116W	YLR420W	YGL192W	YDR168W	YMR210W
YGL145W	YER133W	YPR072W	YPL266W	YMR160W	YEL053C	YPR097W
YGL112C	YGL248W	YPL259C	YDR316W	YGR141W	YGR002C	YJL084C
YHR137W	YKL197C	YDR523C	YGL064C	YNR056C	YAL042W	YJL187C
YOR021C	YMR201C	YPL220W	YIL160C	YHR025W	YLR001C	YDR054C
YNL252C	YOL006C	YLR008C	YDR376W	YNL237W	YLL057C	YLR291C
YBR187W	YOL021C	YMR114C	YOR197W	YPL245W	YOL055C	YPL227C
YER133W	YER020W	YDR402C	YKL073W	YNL248C	YCL059C	YBR039W
YGL248W	YER162C	YJL191W	YPR144C	YPR108W	YLR212C	YDR299W
YKL197C	YNL255C	YPR066W	YKL081W	YBL034C	YDR402C	YOL041C
YMR201C	YDR511W	YBL046W	YOL095C	YFR051C	YBR200W	YML028W
YOL006C	YML011C	YGR017W	YOL016C	YBR214W	YOR118W	YHR082C
YCR003W	YKL035W	YDR031W	YNL066W	YKL080W	YDR387C	YNR015W
YER020W	YDL190C	YJR061W	YBR207W	YBL091C	YDR362C	YGR083C
YER162C	YCR028C-A	YOL005C	YJL167W	YOR061W	YIR027C	YLR348C
YNL255C	YMR210W	YOR213C	YNL062C	YDR148C	YPR036W	YOL055C
YDR511W	YHR030C	YOL107W	YNL311C	YOL148C	YER099C	YBR037C
YML011C	YDR043C	YEL050C	YLL057C	YNR058W	YML088W	YPR119W
YKL035W	YGR076C	YFR016C	YDR083W	YNR006W	YHR031C	YDL153C
YDL190C	YEL015W	YPL236C	YJL125C	YPL048W	YKR061W	YDR160W
YCR028C-A	YBL103C	YOL072W	YML074C	YKL027W	YPL172C	YER156C
YHR102W	YKR085C	YGR172C	YLR216C	YGR040W	YKL004W	YPL117C
YHR030C	YPL029W	YGL224C	YOR184W	YKL140W	YPL228W	YOR100C
YDR043C	YOR281C	YIL017C	YMR034C	YOL033W	YAL043C	YOR022C
YGR076C	YPL045W	YNL268W	YPL249C	YER021W	YAR003W	YFL038C
YOR250C	YLR418C	YOR307C	YBL051C	YJL187C	YJL176C	YPR004C
YEL015W	YLR314C	YLR396C	YPL131W	YAL043C	YLR127C	YDR006C
YBL103C	YOL078W	YHR147C	YNL191W	YLR438W	YLL055W	YGL142C
YEL040W	YMR243C	YOL123W	YGR002C	YKL113C	YBR192W	YHR142W
YKR085C	YIL143C	YDR132C	YIR004W	YPL151C	YBL098W	YKL191W
YPL029W	YGL111W	YPR105C	YGR141W	YOR018W	YPL266W	YDR339C
YOR281C	YNL110C	YMR126C	YER113C	YOL095C	YDL017W	YFL030W
YBR020W	YBR289W	YGL066W	YDL063C	YOR099W	YBL019W	YOR145C
YPL045W	YOR132W	YGR156W	YNR006W	YPL172C	YJL036W	YBR078W
YLR418C	YKR093W	YOR070C	YER098W	YHL010C	YKL085W	YLR133W
YLR314C	YPL048W	YBR084C-A	YLR328W	YDR216W	YER075C	YBL064C
YPL128C	YOL066C	YOR166C	YBR160W	YOR184W	YNR039C	YBL052C
YOL078W	YLR414C	YHR207C	YBL056W	YOR181W	YHR070W	YDR214W
YMR243C	YKL212W	YER141W	YBR162C	YER075C	YOL062C	YML130C
YIL143C	YOR039W	YMR313C	YDR330W	YLL013C	YBR162C	YPR011C
YGL111W	YJL071W	YDR425W	YDR243C	YOR118W	YBR102C	YER089C
YNL110C	YGL167C	YNL220W	YLR452C	YPL145C	YDR243C	YIL006W
YBR289W	YHR115C	YBL007C	YLR377C	YGR150C	YNL007C	YLR116W
YOR132W	YOR223W	YGR060W	YPR125W	YKL060C	YPL103C	YDL236W
YKR093W	YER124C	YNL210W	YPR140W	YHR031C	YBL030C	YMR314W
YPL048W	YEL022W	YCL064C	YBR234C	YER168C	YDL058W	YPR176C
YOL066C	YPL188W	YML076C	YDL113C	YMR318C	YML074C	YBR164C
YLR414C	YJR126C	YML029W	YGR178C	YOR196C	YPL048W	YBR110W
YKL212W	YDL074C	YCL048W	YNL237W	YGR192C	YPL131W	YDR427W
YOR039W	YOR374W	YOL133W	YNL229C	YAL042W	YBR177C	YGR261C
YJL071W	YJL190C	YPR073C	YIL030C	YBR221C	YMR020W	YNL219C
YGL167C	YMR218C	YNL313C	YPL032C	YDR243C	YBR287W	YPL097W
YHR115C	YOR269W	YGL219C	YBR102C	YML046W	YML115C	YGL049C
YOR223W	YOR212W	YLR127C	YLR212C	YOL027C	YOR271C	YIL118W
YER124C	YDR520C	YKL006C-A	YLR340W	YHR009C	YIR004W	YEL024W
YEL022W	YKL201C	YCR033W	YOR091W	YOR090C	YPR140W	YLR152C
YPL188W	YMR221C	YER069W	YOR299W	YJR124C	YNL125C	YDR280W
YJR126C	YBL049W	YMR091C	YIL033C	YDL063C	YDL238C	YGL028C
YDL074C	YGR054W	YER012W	YLR208W	YOR303W	YGL110C	YGR216C
YNL073W	YEL053C	YDR104C	YOR118W	YGL040C	YIR019C	YLR361C
YOR374W	YDR236C	YOR094W	YKL106W	YJR002W	YGL192W	YKL059C
YJL190C	YPL037C	YHR098C	YKR061W	YKL124W	YPR069C	YMR296C
YMR218C	YCR092C	YDL019C	YNR032W	YML096W	YIL088C	YKL193C
YOR269W	YJL111W	YLR196W	YJR052W	YIR012W	YMR139W	YPR022C
YOR212W	YCR014C	YML034W	YHR011W	YKL004W	YLR208W	YMR076C
YDR520C	YHR021C	YDL135C	YGL110C	YOL016C	YOR197W	YHR202W
YKL201C	YMR211W	YBL039W-B	YDR182W	YGR244C	YPR141C	YNL186W
YMR221C	YGL184C	YOR035C	YEL023C	YHL036W	YGL001C	YPR144C
YNL106C	YLL010C	YCR093W	YOL132W	YLR231C	YHL036W	YLR459W
YBL049W	YMR058W	YLR343W	YMR177W	YDR235W	YOR090C	YPL085W
YNR026C	YDR061W	YKR059W	YMR110C	YBR110W	YJL091C	YDR032C
YEL053C	YOR290C	YDL020C	YBL016W	YER107C	YJL132W	YOL034W
YDR236C	YKL114C	YOL084W	YBL045C	YDR316W	YBL056W	YIL043C
YJL042W	YML093W	YDR168W	YBR018C	YNR038W	YCR008W	YLL021W
YPL037C	YHR197W	YPL071C	YOR074C	YPL179W	YJL100W	YAR018C
YCR092C	YCR081W	YML061C	YOR303W	YLR447C	YNL224C	YDR287W
YMR156C	YBR002C	YGL080W	YNL224C	YOR306C	YJL041W	YLR209C
YJL111W	YPR106W	YNL202W	YPR069C	YBL084C	YKR084C	YJR024C
YCR014C	YOR198C	YDL191W	YNR019W	YLL039C	YLR345W	YMR226C
YHR021C	YGR261C	YJL186W	YFL001W	YGR005C	YAR018C	YMR176W
YMR211W	YKL154W	YER023W	YJL076W	YPL188W	YCR088W	YPL211W
YGL184C	YDR158W	YER163C	YOR271C	YNL062C	YDR205W	YER174C
YLL010C	YOR111W	YPL268W	YIL121W	YDR362C	YKL106W	YBR154C
YMR058W	YMR116C	YPL116W	YPL256C	YDL014W	YLR452C	YAR003W
YDR061W	YOR164C	YBR069C	YER019W	YNL137C	YOR132W	YML103C
YKL114C	YLR107W	YML016C	YKL191W	YEL050C	YLR045C	YML049C
YML024W	YMR073C	YGL040C	YLR172C	YNL169C	YKL143W	YDL119C
YOL119C	YPL082C	YKR084C	YPL031C	YHR168W	YGL169W	YER157W
YML093W	YDR256C	YDL017W	YNR056C	YAL051W	YMR227C	YDR155C
YHR197W	YDR323C	YDR512C	YOR274W	YDL167C	YEL062W	YGR207C
YCR081W	YGL030W	YLL031C	YJL127C	YGL211W	YDR392W	YDR049W
YBR002C	YDL052C	YDR058C	YHL008C	YJL041W	YJL099W	YJL092W
YPR106W	YER175C	YLR088W	YFL016C	YGL091C	YBR160W	YNL083W
YOR198C	YMR308C	YBR021W	YOR022C	YBR034C	YLR427W	YGR085C
YGR261C	YJL178C	YJR142W	YOL049W	YLR345W	YOL141W	YDR346C
YKL154W	YIL084C	YGR255C	YNL216W	YMR221C	YOR069W	YJL020C
YDR158W	YLR429W	YNL156C	YBR180W	YLR085C	YNL181W	YKL001C
YOR111W	YDL183C	YNL138W	YCL043C	YKL025C	YJR124C	YKL045W
YMR116C	YDR050C	YGL110C	YDR321W	YHL011C	YDR341C	YGL105W
YOR164C	YGR061C	YDL051W	YGL143C	YGL110C	YGR185C	YNR006W
YLR107W	YLL007C	YDR179W-A	YGR187C	YNL227C	YPL032C	YOL052C
YMR073C	YNL231C	YKL074C	YML051W	YLR420W	YBL034C	YGR260W
YPL082C	YCR032W	YBL102W	YJL201W	YPL155C	YOR142W	YLR020C
YDR256C	YNL312W	YIL038C	YNL041C	YOL141W	YPL146C	YML014W
YDR323C	YDR105C	YGR282C	YKL113C	YML051W	YLR216C	YMR061W
YGL030W	YOR271C	YNL183C	YDL077C	YDR182W	YLR314C	YJL036W
YDL052C	YBL066C	YBR079C	YDL198C	YGR198W	YMR027W	YPL218W
YER175C	YGL120C	YOR061W	YKL085W	YDR044W	YOR274W	YKR076W
YMR308C	YLR145W	YMR077C	YOR384W	YOL062C	YPR091C	YFR022W
YJL178C	YLR045C	YPL183C	YLR309C	YOR035C	YLR270W	YHR026W
YIL084C	YDR169C	YDR166C	YOR054C	YPL228W	YMR243C	YJL126W
YLR429W	YPR022C	YKR088C	YLR114C	YOL055C	YCR106W	YHL013C
YDL183C	YBR098W	YNL068C	YJL099W	YBR162C	YLR340W	YNL181W
YDR050C	YPR108W	YJR080C	YEL053C	YBL019W	YKL025C	YPR060C
YGR061C	YNL041C	YJL005W	YDR398W	YJL112W	YOR198C	YOR202W
YLL007C	YBR106W	YJL050W	YNL181W	YLL055W	YKL059C	YJL127C
YNL231C	YBL093C	YOL095C	YKR081C	YER019W	YPL155C	YPR118W
YCR032W	YLR390W-A	YDR146C	YDR465C	YDR402C	YOL132W	YLR121C
YNL312W	YHR171W	YKR063C	YBR011C	YNL006W	YNL292W	YGL059W
YDR105C	YGR162W	YBR112C	YHR112C	YGL001C	YHL010C	YER162C
YOR271C	YDL165W	YPL158C	YLR361C	YER099C	YFR004W	YBR028C
YBL066C	YDR258C	YBL081W	YCR002C	YDR330W	YJL165C	YAL002W
YGL120C	YDR032C	YDR248C	YFR004W	YJL091C	YBL084C	YBR002C
YGR271C-A	YJL124C	YJR016C	YGR005C	YHL003C	YDR182W	YIL034C
YDR169C	YDR179C	YFL040W	YPL045W	YBL056W	YJR002W	YOL141W
YPR022C	YLR253W	YDL202W	YLR206W	YNL279W	YDR083W	YDR180W
YBR098W	YOR215C	YDL100C	YOL094C	YLL005C	YGR086C	YCR026C
YPR108W	YKL094W	YFL008W	YMR241W	YOR197W	YML096W	YNL068C
YNL041C	YOL030W	YDR337W	YOR142W	YPL032C	YOL095C	YDR419W
YBR106W	YKL143W	YOL006C	YOR069W	YOR132W	YMR102C	YDR373W
YBL093C	YBR146W	YJL061W	YOR033C	YCR034W	YGL065C	YIL153W
YAL062W	YDR318W	YML083C	YNL279W	YHR132C	YDR389W	YJR100C
YLR390W-A	YFL034W	YLR216C	YBR093C	YFL016C	YGR231C	YBR214W
YHR171W	YPL031C	YDR217C	YGL028C	YIL094C	YDL198C	YCR077C
YDL165W	YAL044W-A	YGL140C	YOR386W	YJL127C	YOR091W	YGL164C
YDR258C	YER080W	YLR290C	YJR124C	YPR119W	YDR495C	YLR191W
YDR032C	YNL125C	YER090W	YJL171C	YOR386W	YBL051C	YKR084C
YJL124C	YDL247W	YMR035W	YKL143W	YOR069W	YLR172C	YJR133W
YNL192W	YJR019C	YDR231C	YOR065W	YDL022W	YLR361C	YPR091C
YLR253W	YNL030W	YLR352W	YEL058W	YHR112C	YNL118C	YMR276W
YOR215C	YOL026C	YJL112W	YDR168W	YML020W	YPL151C	YMR220W
YKL094W	YLR191W	YCR015C	YFR051C	YLR045C	YLR324W	YDR449C
YOL030W	YFR032C-A	YOR178C	YNL272C	YIR004W	YPR125W	YKL024C
YKL143W	YGL213C	YKR011C	YKL172W	YML076C	YPL140C	YJL207C
YBR146W	YNL178W	YPR018W	YPL146C	YPL140C	YLR120C	YJL053W
YDR318W	YHR200W	YDR159W	YHR031C	YLR417W	YGL100W	YLR286C
YFL034W	YBL080C	YMR059W	YOR267C	YNL037C	YDL063C	YIL039W
YPL031C	YMR076C	YDR062W	YGR086C	YMR110C	YLR133W	YNL240C
YAL044W-A	YGR205W	YLL033W	YAL043C	YOL076W	YMR241W	YOR120W
YER080W	YMR136W	YOR027W	YGL100W	YDR389W	YMR171C	YLR260W
YNL125C	YDR167W	YNL025C	YGR159C	YJL093C	YIL026C	YAL003W
YJR019C	YOR093C	YOR251C	YPL074W	YOR022C	YNL290W	YGL179C
YNL030W	YPL180W	YJR076C	YMR293C	YGR060W	YKL028W	YIR012W
YOL026C	YJL106W	YHR190W	YPL004C	YGR002C	YEL064C	YNL040W
YLR191W	YNL027W	YLR106C	YPL140C	YJL100W	YJR077C	YIL001W
YFR032C-A	YPL022W	YPR013C	YDR194C	YOR351C	YGR163W	YCR045C
YGL213C	YDR440W	YKR065C	YGL065C	YDR205W	YBR207W	YGR119C
YNL178W	YJL060W	YKL157W	YKR029C	YDR168W	YBL045C	YKL196C
YHR200W	YDL101C	YKR002W	YNL029C	YDR353W	YNL291C	YPR178W
YMR031C	YDL205C	YBR003W	YAL060W	YML088W	YCR024C	YCR010C
YBL080C	YNL084C	YPL050C	YLR120C	YBR056W	YNL229C	YLR270W
YMR076C	YML080W	YBR068C	YMR258C	YDR075W	YGR012W	YBR261C
YGR205W	YNL099C	YOL140W	YNL227C	YKL081W	YKR029C	YER026C
YMR136W	YMR285C	YDR279W	YKL021C	YLR152C	YOR275C	YDR354W
YDR167W	YLR291C	YDL113C	YNL290W	YNL251C	YMR034C	YKL034W
YOR093C	YPR140W	YPL083C	YJL165C	YBL051C	YGR014W	YDR376W
YJR017C	YGR048W	YNL011C	YDR331W	YDL128W	YOL076W	YMR315W
YPL180W	YDL230W	YDR357C	YLR017W	YMR102C	YDR235W	YDL104C
YJL106W	YOR259C	YMR135C	YOR181W	YGR159C	YDR089W	YLR220W
YNL027W	YML115C	YGL226C-A	YLR149C	YBR207W	YAR019C	YPL236C
YPL022W	YJR113C	YBR130C	YER157W	YLR314C	YBR291C	YDR059C
YDR440W	YBR279W	YJR021C	YDR427W	YNL181W	YNL272C	YHR158C
YJL060W	YLR149C	YLR274W	YHR070W	YMR284W	YNR041C	YDL226C
YDL101C	YLL018C-A	YBR247C	YKL164C	YLR142W	YLR291C	YML001W
YDL205C	YOR329C	YBL040C	YDR466W	YLR212C	YFR013W	YGR046W
YNL084C	YIR026C	YDR463W	YFR013W	YIL160C	YCR094W	YOR089C
YML080W	YOL052C	YAL010C	YJL041W	YPL210C	YCL043C	YNL273W
YNL099C	YOR262W	YIL154C	YAR015W	YDR266C	YEL058W	YKL221W
YMR285C	YOL023W	YPL149W	YNL016W	YBR192W	YNL231C	YMR113W
YLR291C	YBR151W	YIL101C	YER152C	YCL004W	YDR142C	YDL090C
YPR140W	YNR034W	YBR165W	YGR234W	YBR234C	YMR110C	YGR014W
YGR048W	YGL231C	YHR097C	YJR139C	YLR133W	YKR008W	YDR266C
YDL230W	YOR241W	YDL220C	YBR291C	YOR353C	YKL021C	YBR267W
YOR259C	YBR286W	YGR170W	YLR133W	YER001W	YIL085C	YMR137C
YML115C	YJR045C	YHR075C	YER119C	YCL059C	YBR056W	YMR200W
YJR113C	YDR297W	YKL004W	YJR077C	YBR018C	YHR011W	YNL227C
YBR279W	YJR100C	YNL142W	YLL004W	YIL123W	YLR377C	YGL244W
YLR149C	YLR340W	YOL148C	YHL014C	YDL238C	YPR103W	YGL124C
YLL018C-A	YBR231C	YFR031C	YNL292W	YOR267C	YBR049C	YGR225W
YOR329C	YBR246W	YPL148C	YNL075W	YIL115C	YER119C	YJL177W
YIR026C	YPL110C	YHR019C	YDR019C	YOR275C	YOR212W	YHR200W
YOL052C	YGR207C	YJR129C	YDR280W	YCR024C	YPL097W	YBL020W
YOR262W	YLR275W	YOR367W	YKR080W	YKL221W	YHL014C	YBL035C
YOL023W	YOR004W	YAL003W	YJR049C	YLR361C	YDR266C	YMR041C
YBR151W	YDR212W	YNL053W	YPL228W	YKL187C	YLR142W	YGL103W
YNR034W	YBR166C	YNL271C	YPR105C	YPR036W	YDR483W	YGL130W
YGL231C	YDR462W	YLR200W	YIR027C	YNL118C	YLR017W	YMR208W
YOR241W	YIL155C	YPL075W	YLR372W	YEL058W	YBR044C	YMR055C
YBR286W	YGR171C	YNL200C	YNR041C	YBR287W	YMR293C	YPL234C
YJR045C	YJL148W	YNR015W	YBR087W	YLR270W	YGL225W	YDR064W
YDR297W	YPL065W	YBR127C	YBR026C	YNL292W	YBR087W	YEL002C
YJR100C	YAL048C	YFL024C	YKL221W	YDR299W	YDR364C	YDR237W
YLR340W	YPL210C	YPL243W	YMR223W	YJL099W	YPL273W	YNR020C
YBR231C	YAL013W	YHR176W	YMR227C	YNR043W	YBR060C	YER012W
YBR246W	YPL213W	YGR163W	YNL007C	YOR320C	YGL115W	YJL041W
YPL110C	YDR098C	YGL126W	YPR103W	YBR177C	YDR321W	YGL157W
YGR207C	YGL200C	YKL022C	YDL108W	YKL021C	YJL171C	YEL027W
YLR275W	YJR099W	YLR018C	YDR117C	YKL054C	YOL094C	YKL033W-A
YOR004W	YOR019W	YIL130W	YMR004W	YJR092W	YDR280W	YDR454C
YDR212W	YLR259C	YBL092W	YLR324W	YNR032W	YLR056W	YJL121C
YBR166C	YML086C	YDR368W	YOL087C	YPL266W	YGL143C	YGL210W
YDR462W	YMR034C	YBR101C	YNR058W	YHR070W	YOR353C	YLR167W
YIL155C	YPL157W	YLR147C	YLR291C	YKL106W	YCR061W	YHR144C
YGR171C	YKL005C	YDL164C	YGL105W	YOR260W	YKL216W	YMR033W
YJL148W	YBR120C	YJR050W	YER126C	YPR110C	YBR241C	YLR380W
YPL065W	YLR085C	YDR177W	YJR006W	YNL291C	YFL001W	YPL155C
YAL048C	YDR280W	YHR132W-A	YLR177W	YPR118W	YIL033C	YNL067W
YPL210C	YKL215C	YDR375C	YJL071W	YDL033C	YOL123W	YOL064C
YAL013W	YHR114W	YHR062C	YOL077C	YBR205W	YER122C	YOL092W
YPL213W	YEL023C	YIL014W	YDR392W	YBR028C	YOR112W	YJR047C
YDR098C	YMR241W	YGL210W	YKL018W	YFR013W	YOR260W	YHR148W
YPL009C	YOL067C	YPR110C	YPL103C	YDR314C	YKL012W	YKR017C
YGL200C	YGL079W	YDR088C	YML117W	YJL036W	YLR318W	YHR089C
YJR099W	YDR127W	YKL042W	YGL246C	YEL023C	YNL279W	YGR227W
YOR019W	YNL279W	YML009C	YDR244W	YLR427W	YGR140W	YLR182W
YLR259C	YBR288C	YLR281C	YGR028W	YBL016W	YGL255W	YFR050C
YML086C	YOR063W	YNL158W	YIR026C	YDR072C	YPR162C	YLR045C
YMR034C	YJR067C	YDL244W	YLR100W	YPL097W	YMR177W	YNL279W
YPL157W	YGR197C	YPL112C	YNR034W	YNL029C	YBR011C	YOR096W
YBR120C	YMR284W	YPL030W	YMR079W	YOR389W	YLR372W	YJL081C
YLR085C	YNL155W	YDR452W	YLR427W	YDL017W	YGR187C	YOR113W
YDR280W	YIL099W	YLR316C	YOR018W	YFL001W	YGR150C	YNR029C
YKL215C	YDR434W	YDR319C	YOR261C	YMR168C	YJR119C	YOR260W
YPL217C	YGL106W	YFL033C	YBR056W	YGL257C	YOL051W	YOR246C
YHR114W	YOL027C	YKL095W	YDR216W	YJL125C	YER022W	YMR053C
YKL178C	YOR211C	YJR136C	YJL088W	YDR303C	YMR146C	YDR177W
YEL023C	YIL047C	YPR008W	YGL225W	YGL028C	YGR119C	YPR192W
YMR241W	YPL120W	YGL225W	YLR270W	YMR027W	YMR235C	YLR148W
YOL067C	YPL117C	YHR037W	YGR009C	YGR140W	YKL221W	YBR015C
YDR127W	YIL075C	YKL137W	YHR002W	YKL191W	YKL114C	YMR283C
YNL279W	YOL145C	YML108W	YLR354C	YEL062W	YGR198W	YPL237W
YCL034W	YHR038W	YOL100W	YBR177C	YML074C	YOR074C	YDL006W
YOL018C	YMR038C	YHR017W	YDR235W	YMR243C	YKL191W	YER087W
YBR288C	YIL020C	YHR148W	YNL001W	YDL103C	YGR144W	YDR311W
YOR063W	YBR208C	YLR323C	YLL005C	YDR416W	YDR019C	YML097C
YJR067C	YOL110W	YDR186C	YIL083C	YMR020W	YAR015W	YNL121C
YGR197C	YDR005C	YBR103W	YCR094W	YBR199W	YGL105W	YBR035C
YMR284W	YOR014W	YBL038W	YDL238C	YKL143W	YPR176C	YBR239C
YIL099W	YPR154W	YML117W	YPL273W	YDR321W	YLR354C	YGR208W
YDR434W	YGL091C	YGR054W	YML127W	YMR023C	YKL120W	YGL058W
YGL106W	YFR010W	YDR424C	YDR460W	YOR271C	YGR234W	YKL028W
YOL027C	YHL009C	YGR189C	YGL169W	YJL132W	YDR394W	YMR099C
YOR211C	YDL112W	YNL278W	YKR076W	YBL098W	YOL077C	YHR084W
YIL047C	YJL109C	YIR003W	YMR140W	YBR239C	YNL075W	YNL127W
YPL120W	YHR205W	YOR069W	YNL039W	YKL085W	YPL004C	YLR100W
YPL117C	YGR037C	YGR038W	YGL115W	YGL124C	YMR023C	YOR154W
YIL075C	YIL008W	YKR001C	YOR260W	YMR140W	YJR006W	YER027C
YOL145C	YOR236W	YER140W	YMR283C	YOR274W	YBR239C	YIR037W
YMR287C	YBL039C	YPL121C	YNL251C	YBL030C	YJL020C	YGL233W
YHR038W	YER143W	YFL029C	YGR163W	YKL059C	YML121W	YNL032W
YMR038C	YPL012W	YNL223W	YGR012W	YLL043W	YMR283C	YGR276C
YIL020C	YGL064C	YLR176C	YJR007W	YHR045W	YOR155C	YNR035C
YBR208C	YGR284C	YOR067C	YNL291C	YNR030W	YKL139W	YLR009W
YOL110W	YPR004C	YOR273C	YDL033C	YOL137W	YHR104W	YMR235C
YDR005C	YOR122C	YNL024C-A	YIL001W	YJL020C	YLR320W	YDR204W
YOR014W	YMR240C	YDR296W	YHL036W	YGR234W	YDR331W	YDR036C
YPR154W	YIL005W	YGL232W	YIL005W	YOL132W	YMR140W	YER122C
YGL091C	YCR031C	YMR038C	YDR142C	YBR044C	YOR320C	YDR523C
YFR010W	YNL286W	YMR108W	YMR243C	YLR172C	YMR106C	YDR002W
YHL009C	YDR106W	YGR141W	YGR046W	YOR212W	YNL130C	YPR066W
YDL112W	YLL006W	YFL031W	YJR068W	YNL182C	YJR007W	YMR213W
YJL109C	YMR215W	YIL030C	YOL123W	YOR091W	YNL001W	YOL002C
YHR205W	YDR051C	YIL116W	YNL126W	YPL131W	YIL116W	YDL156W
YGR037C	YGR062C	YPL032C	YPR089W	YBR103W	YBR267W	YKR087C
YIL008W	YER010C	YGR094W	YBL019W	YBL045C	YDR310C	YJR052W
YOR236W	YIL049W	YEL043W	YBR044C	YJL071W	YEL040W	YCL064C
YBL039C	YGL127C	YJR138W	YDR372C	YMR053C	YPL243W	YGR001C
YNR058W	YBR030W	YDR191W	YER022W	YGL225W	YDR416W	YJR144W
YER143W	YLR336C	YHR028C	YJL100W	YPR140W	YGR009C	YPR201W
YDR343C	YDL133W	YBR265W	YKL025C	YDR465C	YNL083W	YNR007C
YPL012W	YJL019W	YOR381W	YKR026C	YJR059W	YOL049W	YDR272W
YGL064C	YDL022W	YFR048W	YGR048W	YHR011W	YGL017W	YML106W
YGR284C	YPR021C	YBR287W	YHR088W	YKR029C	YLL005C	YLR215C
YPR004C	YGR244C	YNR037C	YKL114C	YPL146C	YIL115C	YML064C
YOR122C	YDR496C	YDL044C	YLR405W	YNL011C	YOL137W	YKR070W
YMR240C	YGR117C	YMR307W	YKL216W	YGL122C	YJL071W	YNL025C
YIL005W	YOR298C-A	YPL271W	YBR241C	YDR392W	YDR372C	YHR008C
YCR031C	YML032C	YAL032C	YGL141W	YBR160W	YLL043W	YGR257C
YNL286W	YLR146C	YGL145W	YOL148C	YDR083W	YPR086W	YOR294W
YMR119W	YGR271W	YGL112C	YJR105W	YDR089W	YIR026C	YPR179C
YDR106W	YGR059W	YOR021C	YMR171C	YMR004W	YKR080W	YBR200W
YLL006W	YDR429C	YNL252C	YAL061W	YOR033C	YLR278C	YDR460W
YMR215W	YLR189C	YBR187W	YNL231C	YML002W	YPR056W	YIL145C
YDR051C	YDL035C	YER133W	YML046W	YGR012W	YJL106W	YJR104C
YGR062C	YER118C	YGL248W	YNL083W	YAR003W	YBR125C	YPL079W
YER010C	YML010W	YKL197C	YPR086W	YIL001W	YGR046W	YKL021C
YPL279C	YDL193W	YMR201C	YDL017W	YGL169W	YER126C	YNL237W
YGL127C	YER021W	YHR077C	YGR202C	YPR069C	YLR459W	YIL099W
YBR030W	YER134C	YCR003W	YOR198C	YAL061W	YMR053C	YKL002W
YLR336C	YEL052W	YOR342C	YDR228C	YLR208W	YDL203C	YOL123W
YDL133W	YMR162C	YER020W	YAR003W	YLR340W	YDR052C	YNL251C
YNL330C	YPL093W	YER162C	YDR415C	YKR061W	YAL061W	YDR533C
YDL022W	YEL009C	YNL255C	YGR144W	YGL100W	YBL016W	YBR042C
YPR021C	YBR083W	YDR511W	YHR069C	YPL031C	YNL016W	YER170W
YGR244C	YHR103W	YML011C	YMR318C	YDR427W	YOL064C	YJL029C
YOR286W	YIR037W	YKL035W	YLR186W	YBR060C	YGR282C	YBL082C
YDR496C	YOR001W	YNL201C	YOL041C	YJL201W	YGL251C	YOR275C
YOR149C	YDR498C	YDL190C	YOL064C	YLR216C	YGR149W	YOR094W
YGR117C	YNL240C	YCR028C-A	YEL064C	YKL012W	YBL069W	YOR039W
YOR298C-A	YOR257W	YMR210W	YHR045W	YOR198C	YDR346C	YGR220C
YML032C	YGR002C	YHR102W	YIL090W	YNR039C	YKR048C	YGR278W
YLR146C	YER129W	YHR030C	YIL021W	YOL123W	YCL039W	YNL222W
YGR271W	YMR120C	YDR043C	YDR402C	YNL007C	YNL039W	YLR084C
YGR059W	YGR253C	YGR076C	YCL055W	YFR024C-A	YLR429W	YNL320W
YDR429C	YDR510W	YER075C	YHR104W	YER022W	YDL108W	YFL005W
YLR189C	YKR082W	YJL187C	YEL040W	YLR377C	YGR225W	YPL087W
YDL035C	YOL115W	YOR250C	YJR013W	YIL033C	YKL018W	YJR125C
YER118C	YCR079W	YEL015W	YKL187C	YLR324W	YHR069C	YLR309C
YML010W	YPR045C	YBL103C	YDR268W	YDR495C	YJL201W	YJR008W
YDL193W	YLR419W	YKR085C	YGR150C	YHL008C	YML046W	YJR025C
YER021W	YPR010C	YOR281C	YBR061C	YDR483W	YGR028W	YPL244C
YER134C	YPL231W	YPR131C	YKL120W	YMR177W	YJR049C	YOR110W
YEL052W	YLR148W	YPL045W	YDR072C	YJR006W	YBR214W	YDR330W
YMR162C	YMR137C	YLR418C	YGR231C	YJL165C	YDL025C	YAL039C
YPL093W	YDR164C	YPL085W	YOR353C	YGR086C	YNL323W	YML096W
YEL009C	YKL155C	YLR314C	YDR028C	YOR112W	YJR105W	YJL068C
YBR083W	YPL133C	YPL128C	YKL028W	YMR283C	YOR065W	YKL025C
YHR103W	YJR069C	YOL078W	YMR160W	YMR227C	YMR004W	YGL043W
YIR037W	YKL033W	YLR063W	YPR118W	YMR173W	YMR214W	YEL004W
YOR001W	YLR242C	YMR243C	YML063W	YJL106W	YOR307C	YPL129W
YDR498C	YBR255C-A	YIL143C	YDR364C	YBR241C	YIL083C	YOR311C
YNL240C	YFL042C	YGL111W	YJR095W	YCL043C	YIL162W	YJL085W
YOR257W	YPL081W	YLR271W	YKL059C	YOR142W	YNL035C	YMR313C
YGR002C	YGR085C	YBR289W	YLR320W	YGL105W	YJR068W	YOR007C
YER129W	YHL028W	YOR132W	YML121W	YNL229C	YOL022C	YPL096W
YMR120C	YDR148C	YBL025W	YNL274C	YNL039W	YOR058C	YBR088C
YGR253C	YPL181W	YLR102C	YPR091C	YDR331W	YOR033C	YDR092W
YDR510W	YJR034W	YOL066C	YGR282C	YJL076W	YNR034W	YFL034C-B
Q0250	YLR210W	YDR126W	YKR042W	YNL068C	YER020W	YPL069C
YKR082W	YNL055C	YER082C	YPR054W	YJR077C	YDR306C	YKR051W
YOL115W	YDL106C	YKL212W	YDL159W	YLR291C	YOR261C	YPR056W
YCR079W	YIL042C	YOR039W	YDR108W	YGR187C	YIL021W	YOL096C
YPR045C	YDR335W	YJL071W	YNL035C	YDL203C	YJL059W	YGL092W
YER058W	YKR061W	YGL167C	YER020W	YHR104W	YMR258C	YJL054W
YPR010C	YHR081W	YOR223W	YKL077W	YPL007C	YHR088W	YDR487C
YPL231W	YGL116W	YER124C	YER014W	YNL130C	YJL159W	YGR024C
YLR148W	YKR031C	YEL022W	YER055C	YEL064C	YOR205C	YER051W
YMR137C	YOR239W	YPL188W	YIL116W	YFR004W	YBR026C	YOR069W
YDR164C	YHR181W	YPR188C	YPR186C	YLR120C	YDR460W	YDL035C
YKL155C	YDR443C	YIL053W	YOR389W	YMR116C	YBR195C	YJR006W
YPL133C	YDR211W	YDL074C	YDR306C	YMR293C	YMR160W	YBR158W
YJR069C	YCR095C	YER153C	YBR078W	YDR244W	YJR059W	YML021C
YKL033W	YLL011W	YOR374W	YNL130C	YLR206W	YER048C	YPL051W
YLR242C	YCR077C	YJL190C	YNR030W	YIL072W	YOR043W	YGL019W
YBR255C-A	YML130C	YLR278C	YBR239C	YOR054C	YOR296W	YKL056C
YFL042C	YJL029C	YLR052W	YDR354W	YGR177C	YHR046C	YPL132W
YPL081W	YER056C	YOR269W	YGR149W	YOR058C	YDR299W	YDL116W
YGR085C	YGL130W	YOR212W	YMR113W	YPR125W	YGR250C	YGR284C
YHL028W	YJL033W	YPL256C	YKL082C	YBR092C	YLR207W	YBR026C
YDR148C	YER036C	YDR520C	YOL062C	YLR100W	YDR479C	YBL050W
YPL181W	YLR417W	YBL049W	YNL141W	YAR018C	YDL033C	YGL172W
YLR210W	YNL306W	YGR016W	YPR176C	YPL243W	YDR354W	YKR068C
YNL055C	YML075C	YEL053C	YLR243W	YMR258C	YKR042W	YNL175C
YDL106C	YCR017C	YMR280C	YIL166C	YMR235C	YBR293W	YOR281C
YIL042C	YDR237W	YDR236C	YIL088C	YGR130C	YEL023C	YIL038C
YDR335W	YDR060W	YJL042W	YOR155C	YCR002C	YGR048W	YLR262C
YHR081W	YOR182C	YPL037C	YLR459W	YHL014C	YER156C	YMR285C
YGL116W	YMR080C	YCR092C	YPR049C	YJL059W	YDR072C	YBR276C
YKR031C	YGL187C	YOL119C	YOR351C	YGR163W	YOR017W	YFR005C
YGL189C	YMR193W	YKL145W	YOL042W	YDR280W	YJR013W	YPR107C
YOR239W	YLR234W	YJL111W	YLR056W	YLL057C	YJL186W	YIL112W
YHR181W	YNL246W	YCR014C	YMR099C	YOL064C	YPL254W	YBR256C
YDR443C	YCL033C	YHR021C	YPL152W	YHL029C	YOR025W	YKL013C
YDR211W	YHR040W	YMR211W	YGR119C	YER014W	YDR244W	YBR236C
YCR095C	YMR048W	YGL184C	YER001W	YJR153W	YKR026C	YKL189W
YLL011W	YDR277C	YLL010C	YGL014W	YNL290W	YIL166C	YLR418C
YCR077C	YML092C	YMR058W	YNL048W	YJR007W	YHR002W	YMR155W
YML130C	YML025C	YJR112W-A	YPR016C	YKL216W	YDL159W	YJL134W
YJL029C	YDL124W	YKL114C	YPR058W	YNL231C	YLR186W	YEL029C
YER056C	YDR257C	YML024W	YDR531W	YBR011C	YKL189W	YLR337C
YGL130W	YJR074W	YML093W	YKL178C	YIL116W	YPL122C	YHR122W
YMR157C	YPR127W	YJR077C	YDL201W	YJL167W	YPL057C	YLR001C
YJL033W	YGR266W	YHR197W	YNL318C	YLR286C	YJR032W	YIL064W
YER036C	YDL148C	YCR081W	YLR417W	YKL028W	YHR129C	YGL064C
YLR417W	YJL167W	YBR002C	YOR043W	YPR162C	YOR334W	YLR142W
YNL306W	YPL076W	YMR300C	YOR025W	YMR241W	YGL055W	YLR370C
YML075C	YHR163W	YPR106W	YBR125C	YPR103W	YGR110W	YOR095C
YCR017C	YJR134C	YFR015C	YDR245W	YIL088C	YGL246C	YDL042C
YDR237W	YKL011C	YDR276C	YDR386W	YLR033W	YDR465C	YDR416W
YDR060W	YBR167C	YGR261C	YKL189W	YGR144W	YBR103W	YMR125W
YMR080C	YIL156W	YKL154W	YMR166C	YJR032W	YLR226W	YPL146C
YGL187C	YNL044W	YDR158W	YNR029C	YOL089C	YLR033W	YJR073C
YMR193W	YBR241C	YOR111W	YOR307C	YOR205C	YCL038C	YNL099C
YLR234W	YML002W	YMR116C	YPR011C	YJR139C	YHR154W	YJR096W
YNL246W	YPL196W	YOL019W	YJL206C	YLR017W	YMR099C	YGR038W
YPL003W	YLR272C	YOR164C	YNL288W	YOR138C	YKR076W	YLL050C
YCL033C	YHR100C	YLR107W	YNL175C	YDL207W	YML085C	YML022W
YMR048W	YDL226C	YPL082C	YDL205C	YPL004C	YCL045C	YGR223C
YDR277C	YNR017W	YDR256C	YBL082C	YGR231C	YKR066C	YKL099C
YML092C	YKL059C	YDR323C	YBL033C	YLR056W	YER061C	YDR371W
YML025C	YFR037C	YGL030W	YMR010W	YER173W	YDL104C	YKL009W
YDL124W	YCL039W	YDL052C	YAL025C	YDR306C	YIR029W	YLL006W
YDR257C	YHR077C	YER175C	YDR346C	YOL077C	YBR061C	YLR090W
YJR074W	YNL097C	YMR308C	YOR157C	YPR091C	YGR202C	YNL072W
YNL291C	YPL135W	YJL178C	YOR334W	YPR198W	YPL060W	YOR132W
YGR266W	YDR513W	YIL084C	YMR033W	YOR261C	YBR260C	YMR227C
YDL148C	YGL201C	YLR429W	YML018C	YDR364C	YPL007C	YPL215W
YJL167W	YNL113W	YDL183C	YBR055C	YGL115W	YPL152W	YNL116W
YPL076W	YBR121C	YMR218C	YDL025C	YLR405W	YJL088W	YOR101W
YHR163W	YDL146W	YDR050C	YKL193C	YOL094C	YPR016C	YGR152C
YJR134C	YJR052W	YGR061C	YNR039C	YCR094W	YPL194W	YDL064W
YBR167C	YKL188C	YLL007C	YJL106W	YGL143C	YCR009C	YGR003W
YIL156W	YMR062C	YNL231C	YMR116C	YKL172W	YHR206W	YPL078C
YNL044W	YLR292C	YCR032W	YBL034C	YMR146C	YBR276C	YLR285W
YBR241C	YMR161W	YNL312W	YAR018C	YPL273W	YMR155W	YEL012W
YML002W	YHR170W	YMR118C	YIL115C	YDR386W	YJL056C	YOL003C
YPL196W	YJL125C	YDR105C	YPR169W	YKR008W	YMR291W	YNL090W
YLR272C	YLR312W-A	YOR271C	YDR266C	YPL103C	YMR115W	YLR059C
YHR100C	YAL063C	YBL066C	YGL038C	YOL049W	YNL288W	YHR086W
YDL226C	YOR032C	YPL241C	YPL123C	YOR155C	YCL055W	YER007C-A
YNR017W	YDL166C	YGL120C	YPL155C	YHR002W	YNL274C	YER140W
YKL059C	YMR099C	YLR145W	YBR049C	YML109W	YBR004C	YKL190W
YFR037C	YOR285W	YGR271C-A	YHR137W	YER122C	YNL175C	YOR149C
YCL039W	YKL142W	YDR169C	YML110C	YER179W	YML102W	YPL123C
YHR077C	YDL246C	YLR098C	YLR130C	YMR034C	YNL048W	YDL144C
YNL097C	YNL031C	YNL073W	YGR276C	YGR046W	YLL006W	YER154W
YPL135W	YOR110W	YLR110C	YER156C	YMR139W	YNL141W	YGR195W
YOR018W	YNL241C	YDL134C	YMR291W	YNL240C	YPR054W	YNL055C
YDR513W	YHL010C	YKR058W	YPL133C	YOR065W	YJL076W	YAL001C
YMR124W	YKL019W	YBR098W	YDR099W	YDL146W	YLR417W	YBR106W
YGL201C	YDR373W	YML062C	YPL057C	YDL198C	YNR030W	YIL106W
YNL113W	YGR233C	YOR040W	YMR031C	YKR081C	YML063W	YJL143W
YBR121C	YDR322W	YNL041C	YLL043W	YOR074C	YLR023C	YGR005C
YDL146W	YNL008C	YDR369C	YLR023C	YLR459W	YFR047C	YDR090C
YJR052W	YPR103W	YBR106W	YPL088W	YKL082C	YAR007C	YCL001W
YKL188C	YDR004W	YBL093C	YMR139W	YOL051W	YOL052C	YDL074C
YMR062C	YGL227W	YKL054C	YHL010C	YEL043W	YER051W	YPL045W
YLR292C	YFR011C	YLR390W-A	YNL323W	YBR078W	YNR029C	YMR022W
YMR161W	YIL074C	YHR171W	YMR023C	YDR372C	YHR137W	YPL001W
YFR019W	YMR312W	YGR162W	YPR018W	YJR049C	YKL082C	YOR017W
YHR170W	YOL144W	YDL165W	YHR129C	YLR372W	YDL201W	YMR202W
YJL125C	YMR297W	YPL066W	YML032C	YMR171C	YMR244W	YDR101C
YLR312W-A	YLR395C	YGR227W	YOL022C	YMR291W	YDR268W	YLR022C
YKL068W	YHL008C	YDR258C	YOR212W	YAR015W	YDL236W	YDR323C
YOR032C	YHL024W	YJL124C	YPL101W	YEL040W	YNL261W	YMR178W
YDL166C	YCL016C	YDR179C	YBR267W	YDR142C	YKL077W	YOR125C
YMR099C	YHR039C	YLR253W	YBR195C	YAR019C	YLR243W	YBR111C
YKL142W	YBR274W	YOR215C	YNL240C	YPL164C	YDL146W	YBL019W
YBR147W	YER131W	YNL165W	YOR362C	YIL083C	YGR189C	YAL058W
YDL246C	YGL178W	YNL022C	YCR033W	YJR095W	YHR045W	YHR137W
YNL031C	YKL088W	YDR261C	YLR077W	YOR307C	YNL116W	YOR339C
YOR110W	YER142C	YKL143W	YLL041C	YPR176C	YDR125C	YDR440W
YLR045C	YBR070C	YBR146W	YMR146C	YIR026C	YOL042W	YPL247C
YPL178W	YDR536W	YDR318W	YDR237W	YHR078W	YEL043W	YER100W
YHL010C	YKL220C	YFL034W	YDL236W	YDR346C	YGL123W	YJR142W
YKL019W	YGL065C	YDR374C	YER051W	YHR088W	YMR010W	YPL084W
YDR373W	YDR180W	YAL044W-A	YDL006W	YMR031C	YOR157C	YNL248C
YGR233C	YOL120C	YER080W	YJR041C	YPL152W	YNL011C	YPL264C
YDR322W	YHR099W	YJL164C	YIR029W	YPR011C	YGR276C	YDL208W
YOL111C	YLR243W	YJR019C	YCR009C	YOR017W	YDR409W	YDR282C
YDR004W	YAL001C	YNL030W	YMR244W	YOL022C	YDR036C	YDR168W
YGL227W	YIR005W	YOL026C	YDL167C	YDL025C	YPR058W	YGR091W
YFR011C	YPL221W	YJR135C	YMR027W	YER152C	YBR046C	YLR026C
YIL074C	YAL054C	YDR321W	YGL017W	YER048C	YGR197C	YLR115W
YMR312W	YOL051W	YFR032C-A	YLL006W	YGR282C	YMR024W	YGL200C
YOL144W	YMR272C	YGL213C	YJL059W	YAL060W	YPL215W	YPR031W
YMR297W	YJR112W	YNL178W	YNL068C	YDL013W	YDL086W	YKR030W
YLR395C	YBR252W	YHR200W	YML092C	YNL141W	YGR253C	YNL315C
YHL008C	YGR116W	YMR031C	YPL254W	YOL052C	YBL052C	YPR140W
YHL024W	YIL110W	YBL080C	YML067C	YGR189C	YBL033C	YOL125W
YCL016C	YIL069C	YMR076C	YBL084C	YNL016W	YPR186C	YKL144C
YHR039C	YLR378C	YGR205W	YBR159W	YML034W	YDR297W	YNL223W
YBR274W	YBR169C	YDR356W	YDL104C	YMR033W	YJR092W	YHR161C
YKL088W	YNL135C	YMR136W	YKR066C	YDL090C	YMR033W	YML073C
YER142C	YAL030W	YDR167W	YMR218C	YGR202C	YMR100W	YKL067W
YDL188C	YBR263W	YOR093C	YMR102C	YJR068W	YDR099W	YDR058C
YDR536W	YBL001C	YJR017C	YML088W	YDL108W	YER001W	YBL040C
YKL220C	YBR185C	YPL180W	YKL072W	YDR354W	YDR216W	YKL149C
YGL065C	YDR019C	YCR053W	YAR019C	YDR019C	YML004C	YOL093W
YDR180W	YNL207W	YJL106W	YEL021W	YER119C	YLR330W	YLR427W
YOL120C	YGR150C	YHR118C	YEL056W	YBR291C	YDR527W	YNL168C
YHR099W	YJR133W	YNL027W	YOR129C	YDR440W	YCL009C	YEL026W
YLR243W	YEL055C	YPL022W	YOR113W	YGL129C	YKL054C	YDR117C
YAL001C	YPL244C	YDR440W	YHR103W	YNR034W	YAL022C	YLR168C
YIR005W	YDR381C-A	YJL060W	YHR206W	YGR048W	YGR132C	YDR304C
YAL054C	YMR196W	YMR101C	YPL026C	YNL075W	YMR239C	YMR004W
YMR272C	YBR053C	YDL101C	YPL060W	YML121W	YGL129C	YMR223W
YJR112W	YKR105C	YDL205C	YBL069W	YBR195C	YIL031W	YLR105C
YBR252W	YDR499W	YNL084C	YJR032W	YBR212W	YOR246C	YKR055W
YGR116W	YBR082C	YML080W	YER122C	YBR155W	YOR138C	YMR102C
YIL110W	YBL034C	YNL099C	YPR133C	YBR276C	YNL182C	YDR400W
YIL069C	YOL008W	YMR027W	YNL002C	YKL139W	YKR052C	YDL113C
YLR378C	YER077C	YLR291C	YBR046C	YDR432W	YFL045C	YCL055W
YNL135C	YNL224C	YPR140W	YBR103W	YGR216C	YGR157W	YGR110W
YAL030W	YGL246C	YGR048W	YKR008W	YPR054W	YKR081C	YJR014W
YBR263W	YBR089C-A	YDL230W	YPR191W	YJL088W	YPR169W	YJL055W
YBL001C	YCR054C	YOR259C	YJR070C	YPL194W	YDR261C	YKL092C
YBR185C	YDR045C	YML115C	YDR267C	YPL254W	YJR106W	YPR128C
YDR019C	YPL232W	YJR113C	YGR253C	YBR030W	YJR041C	YBR060C
YNL207W	YGR252W	YBR279W	YDR297W	YKL114C	YMR211W	YER151C
YGR150C	YDL003W	YGR024C	YDR322W	YJL186W	YJR095W	YIL067C
YJR133W	YER128W	YLR149C	YKR017C	YBR125C	YDR267C	YBL036C
YEL055C	YJR123W	YLL018C-A	YJL093C	YJL206C	YJR096W	YKL155C
YPL244C	YGR003W	YOR329C	YKR099W	YHR069C	YDR386W	YMR260C
YDR381C-A	YDR517W	YAL055W	YGR214W	YLR177W	YNL240C	YLR268W
YMR196W	YGL043W	YHR041C	YJL176C	YPL208W	YML109W	YOR118W
YBR053C	YOR256C	YOL052C	YIL014W	YBR026C	YDR004W	YNR038W
YKR105C	YPR011C	YGR140W	YFL045C	YBR087W	YPR068C	YFL042C
YDR499W	YLR061W	YDR475C	YPL111W	YKR099W	YGL038C	YEL056W
YLR029C	YDR419W	YPL137C	YNL243W	YMR213W	YDL226C	YBR293W
YBR082C	YOR361C	YNL116W	YML004C	YBL069W	YLR116W	YGR193C
YBL034C	YOR221C	YOL023W	YMR239C	YGL017W	YNL249C	YOR130C
YJR022W	YOR185C	YHR156C	YMR315W	YKR026C	YLR131C	YLR278C
YOL008W	YKR095W	YBR151W	YLL045C	YPL057C	YLR288C	YPR133C
YER077C	YMR223W	YCL025C	YDR527W	YGR149W	YMR315W	YPL252C
YNL224C	YPL214C	YNR034W	YDR204W	YNL073W	YPL208W	YOR378W
YGL246C	YGR029W	YGL231C	YMR115W	YLR354C	YOL041C	YDR447C
YBR089C-A	YDL199C	YOR241W	YGR112W	YKR080W	YML034W	YNL054W
YCR054C	YOR334W	YGR157W	YGL076C	YKR042W	YBR212W	YKR043C
YDR045C	YLR193C	YNL282W	YKR052C	YOR043W	YLL041C	YDR027C
YPL232W	YBL023C	YBR286W	YBR149W	YDL104C	YPR133C	YLR085C
YKR083C	YML067C	YJR045C	YCR035C	YJR105W	YLR077W	YLR047C
YEL017W	YGL078C	YGL144C	YCL009C	YGL196W	YDR499W	YDL030W
YGR252W	YDR435C	YBR168W	YJR075W	YKL120W	YEL021W	YGR172C
YER128W	YER151C	YDR297W	YOR058C	YGR028W	YDR415C	YDL052C
YJR123W	YIL098C	YAL031C	YPL020C	YHR137W	YPL210C	YER072W
YGR003W	YLR005W	YML070W	YAL051W	YNL001W	YDR237W	YPL120W
YDR517W	YLL027W	YBL006C	YDR485C	YJR046W	YDL090C	YKL087C
YGL043W	YJL076W	YLR340W	YHR078W	YKR076W	YMR173W	YNR054C
YOR256C	YOR253W	YMR306W	YPL215W	YER051W	YHR172W	YPR082C
YPR011C	YDR124W	YMR070W	YNL025C	YHR206W	YLL039C	YIR035C
YLR061W	YOR291W	YKL165C	YDR389W	YCL039W	YNL025C	YJR151C
YDR419W	YGR198W	YBR231C	YDR161W	YIL021W	YNR015W	YPR113W
YOR361C	YKL189W	YBR246W	YDR089W	YOL041C	YDR245W	YIL144W
YOR221C	YPR048W	YPL110C	YGL123W	YIR029W	YDL205C	YOR307C
YOR185C	YAR007C	YGR207C	YDL207W	YOL042W	YOR245C	YOR021C
YKR095W	YPL254W	YLR275W	YLR207W	YNR029C	YMR113W	YHR010W
YMR223W	YML064C	YOR004W	YJL208C	YNL323W	YDR054C	YDL193W
YPL214C	YER055C	YOR073W	YOR112W	YLR130C	YHL004W	YHL004W
YGR029W	YNL307C	YDR212W	YOR275C	YBR293W	YNL073W	YGR002C
YOR334W	YCR016W	YBR166C	YOL038W	YMR079W	YKL187C	YDL166C
YLR193C	YLL012W	YDR462W	YOR246C	YHR142W	YDR485C	YMR024W
YBL023C	YMR096W	YIL155C	YOL069W	YLR095C	YDR506C	YNL016W
YML067C	YDR067C	YGR171C	YDR036C	YMR214W	YEL015W	YNL097C
YGL078C	YIL166C	YJL148W	YNL040W	YBR267W	YLR015W	YDR026C
YNL326C	YLR087C	YPL065W	YNL182C	YDR479C	YJR070C	YBR103W
YDR435C	YMR154C	YAL048C	YGR197C	YMR115W	YMR213W	YGR280C
YER151C	YGL186C	YPL055C	YNL073W	YNL048W	YGL066W	YBR187W
YIL098C	YDR234W	YPL210C	YMR020W	YLR023C	YPL026C	YJL002C
YLR005W	YGL131C	YAL013W	YOL076W	YBR061C	YKR070W	YKL016C
YLL027W	YGR218W	YGL093W	YDL090C	YGR099W	YGR279C	YPR105C
YJL076W	YEL060C	YDR098C	YNR015W	YDL073W	YAL010C	YHR181W
YOR253W	YPR179C	YOR371C	YER027C	YER126C	YDL155W	YPR040W
YDR124W	YGR267C	YPL009C	YDR310C	YGL246C	YPL101W	YCR030C
YOR291W	YDL149W	YNR003C	YBR042C	YMR106C	YDL207W	YHR075C
YGR198W	YDL125C	YGL200C	YDR495C	YNL318C	YER041W	YGL221C
YKL189W	YML026C	YJR099W	YFR023W	YPR086W	YPR011C	YKR035W-A
YPR048W	YPL002C	YLR259C	YHL029C	YDR245W	YBL041W	YGL178W
YAR007C	YGL022W	YML086C	YER168C	YKL077W	YER152C	YDR263C
YPL254W	YJL153C	YMR034C	YLR351C	YJL019W	YKR043C	YGR148C
YML064C	YMR049C	YPL157W	YOR145C	YLR288C	YPL123C	YAL010C
YER055C	YDR229W	YPL097W	YPL096W	YGR110W	YMR075W	YMR019W
YNL307C	YPR124W	YBR120C	YGR279C	YDR217C	YML032C	YIL134W
YCR016W	YLL029W	YLR085C	YNL116W	YKL018W	YLL021W	YER143W
YLL012W	YOR344C	YPL107W	YGR216C	YCR067C	YOR110W	YOR164C
YMR096W	YGR285C	YDR280W	YDR506C	YDL176W	YMR166C	YDR257C
YDR067C	YNL232W	YKL215C	YHL002W	YPL133C	YDR531W	YLL027W
YIL166C	YER017C	YHR114W	YGR135W	YMR244W	YBR246W	YBR176W
YLR087C	YMR214W	YEL023C	YDR479C	YNL083W	YOL069W	YCR019W
YMR154C	YBR079C	YMR241W	YKL152C	YJL159W	YPR185W	YOR004W
YCR094W	YER177W	YGR123C	YOL137W	YKL189W	YPR191W	YHR013C
YGL186C	YGR063C	YGL079W	YCR047C	YMR239C	YHR142W	YNL118C
YDR234W	YMR176W	YDR127W	YMR235C	YNR041C	YAL025C	YMR201C
YGL131C	YER048C	YNL279W	YNL091W	YOR025W	YBR251W	YFL028C
YGR218W	YML048W	YCL034W	YKR087C	YER055C	YFL048C	YBL055C
YPR080W	YNL112W	YOL018C	YGR257C	YBL014C	YDR204W	YER023W
YEL060C	YLR027C	YBR288C	YKL089W	YGR250C	YCR067C	YNL291C
YPR179C	YLL005C	YMR166C	YJL036W	YMR100W	YML002W	YOR232W
YGR267C	YDL132W	YOR220W	YML102W	YPR056W	YOR250C	YPR104C
YDL149W	YBL064C	YJR067C	YOR245C	YJR013W	YIL014W	YPL135W
YML026C	YGR245C	YGR197C	YBL041W	YHR129C	YPL117C	YKL018W
YPL002C	YPL119C	YMR284W	YDR145W	YPL101W	YOR129C	YLR057W
YGL022W	YKL221W	YNL264C	YKR070W	YCL055W	YPL096W	YPR180W
YJL153C	YLR047C	YNL155W	YMR214W	YPR186C	YDL073W	YDR479C
YMR049C	YDR497C	YOR290C	YKR048C	YPL060W	YKL075C	YKL069W
YDR229W	YGR229C	YIL099W	YGR189C	YLR116W	YER140W	YJL030W
YJR075W	YLR167W	YLL024C	YCR067C	YNL035C	YHL019C	YDR404C
YPR124W	YDL147W	YDR434W	YML109W	YDR052C	YNL040W	YIL030C
YLL029W	YOR360C	YGL106W	YKL038W	YPR185W	YMR208W	YGR031W
YDL181W	YJL171C	YOL027C	YIL053W	YDR036C	YMR091C	YER016W
YOR344C	YBL091C	YOR211C	YCL039W	YBR203W	YHR084W	YDR028C
YGR285C	YMR063W	YIL047C	YDL144C	YOR334W	YPL031C	YBR279W
YNL232W	YIR002C	YPL120W	YDL226C	YMR211W	YOL038W	YOR332W
YER017C	YKL012W	YPL117C	YDR323C	YGR003W	YGR216C	YOL138C
YBR022W	YDL167C	YIL075C	YLR075W	YMR155W	YDR186C	YOR049C
YMR214W	YER082C	YOL145C	YOR006C	YOR129C	YCR047C	YDR484W
YBR079C	YIL137C	YGL226W	YPR068C	YJL171C	YNR052C	YCL018W
YER177W	YKL069W	YHR038W	YNL134C	YHR161C	YOR113W	YGL050W
YGR063C	YNL123W	YHR149C	YGR198W	YMR113W	YDR145W	YDL124W
YMR176W	YDR372C	YIL020C	YBR276C	YDL159W	YDR440W	YBR246W
YER048C	YKL145W	YOL098C	YER173W	YGR225W	YDR523C	YHL029C
YEL019C	YEL056W	YBR208C	YPR056W	YGL038C	YGL124C	YLR023C
YML048W	YKL092C	YOL110W	YNL178W	YDR310C	YMR031C	YKL110C
YNL112W	YFL016C	YER074W-A	YDR277C	YDR527W	YOL003C	YOR123C
[truncated: 2,509 more rows]
