# Supplementary material for: Independent Evolution of Winner Traits without Whole Genome Duplication in Dekkera Yeasts
Source: PLoS One. 2016 May 6;11(5):e0155140. doi: 10.1371/journal.pone.0155140 (PMC4859550; doi:10.1371/journal.pone.0155140)
Supplement: S2 Table — (XLS) [file pone.0155140.s002.xls]

## Sheet: GO_enrichment_of_evolute_genes
S2 Table. The evolutionary rate of GO categories between the Dekkera and other non-WGD yeasts.
go_term	go_name	non-WGD branch dN/dS	Dekkera yeasts dN/dS	binomial_test	go_genes
GO:0050661	NADP binding	0.0245	0.0048	0.0214844	YHR063C,YBR153W,YDL144C,YML075C,YPL091W,YDR158W,YOR236W,YJR139C,YNL241C,YPR048W
GO:0000749	response to pheromone involved in conjugation with cellular fusion	0.01145	0.0034	0.03125	YKL126W,YAL026C,YNR047W,YCR093W,YDL165W,YMR162C
GO:0000462	maturation of SSU-rRNA from tricistronic rRNA transcript (SSU-rRNA, 5.8S rRNA, LSU-rRNA)	0.0215	0.0144	0.0275332	YJL109C,YER127W,YMR093W,YNL207W,YGR128C,YDR398W,YHR065C,YDR299W,YER082C,YHL015W,YGR145W,YLR222C,YBR146W,YPL012W,YGR090W,YEL026W,YMR290C,YLR129W,YIL091C,YOR119C,YMR128W,YLL011W,YDR064W,YDL060W,YIL019W,YAL035W,YNL306W,YCR057C,YKL078W,YKR060W,YLR435W,YOR287C,YLR192C,YGL120C,YDL166C,YPL266W,YDR324C,YGR103W,YPL126W,YDL153C,YDL148C
GO:0046872	metal ion binding	0.0138	0.0068	0.0139107	YNL097C,YDR481C,YMR205C,YDL226C,YLR244C,YNL168C,YFR037C,YGL037C,YBR058C,YHR007C,YEL058W,YKL190W,YMR015C,YDL020C,YMR009W,YNL072W,YEL029C,YKL134C,YDR452W,YDR373W,YKL029C,YFR005C,YAL026C,YOR163W,YIL021W,YNL045W,YDL098C,YHR204W,YNL255C,YNR032W,YGL006W,YOR052C,YOR151C,YDR052C,YAL039C,YKL059C,YER003C,YBR252W,YDR173C,YBR208C,YKR017C,YIL147C,YLR355C,YMR262W,YJR101W,YML035C,YOR346W,YGR208W,YNL207W,YIL044C…
GO:0008152	metabolic process	0.0129	0.0064	0.0125819	YDR481C,YMR205C,YMR211W,YNL168C,YGL037C,YGR281W,YBR248C,YMR062C,YOR262W,YNL181W,YER070W,YNL163C,YAL026C,YML059C,YGL026C,YHR039C,YPR074C,YNL010W,YDR354W,YHR204W,YJR049C,YOR093C,YOR283W,YGL006W,YLR243W,YLL001W,YER052C,YBR159W,YCL030C,YMR262W,YNL135C,YLR153C,YLR300W,YML021C,YJL200C,YPL152W,YLR377C,YGL205W,YDR067C,YNL217W,YJR137C,YJL172W,YPL214C,YHR198C,YJL062W,YDL103C,YKL033W-A,YDR234W,YGR267C,YFR03…
GO:0016787	hydrolase activity	0.0123	0.0058	0.0236073	YBR167C,YMR165C,YDR481C,YER172C,YER164W,YLR244C,YNL168C,YGL092W,YGL037C,YGR005C,YBR058C,YGL201C,YEL042W,YOR262W,YDL031W,YGL120C,YNL072W,YCR045C,YKL134C,YPR062W,YJL087C,YNL163C,YMR150C,YAL026C,YLR289W,YML059C,YOR163W,YNL045W,YBR202W,YNL010W,YNR032W,YGL006W,YLR243W,YLL001W,YLR032W,YBR252W,YCL030C,YJL156C,YJR110W,YMR262W,YML060W,YJR062C,YBL015W,YPR073C,YML035C,YMR297W,YDL007W,YML021C,YBR094W,YFL025C…
GO:0003824	catalytic activity	0.0158	0.00975	0.0178344	YPL076W,YJL155C,YDR481C,YMR205C,YNL168C,YGL037C,YLR089C,YBR248C,YMR062C,YER070W,YPL262W,YMR099C,YGL155W,YGL026C,YPR074C,YER142C,YOR093C,YCL030C,YML060W,YBR263W,YBL015W,YHR112C,YMR196W,YJR130C,YDR035W,YLR377C,YHR208W,YJR137C,YPL214C,YGR186W,YGR019W,YDL174C,YJL062W,YLR209C,YPR176C,YLR438W,YOL140W,YGR267C,YFR030W,YLR027C,YHR018C,YBR126C,YGL202W,YIL116W,YJL130C,YKL060C,YKR009C,YER152C,YKL182W,YGR007W…
GO:0006281	DNA repair	0.012	0.0064	0.0438753	YBR114W,YOR244W,YPL204W,YDR190C,YPL167C,YER171W,YJR035W,YJR052W,YBR087W,YMR201C,YCL061C,YER095W,YBR136W,YOL133W,YPL235W,YDR004W,YOL086W-A,YIL153W,YFL007W,YNL215W,YGL058W,YBR073W,YJR082C,YER142C,YPR023C,YNL059C,YMR190C,YHR154W,YML069W,YKL114C,YDR291W,YPR135W,YER173W,YLR032W,YKR056W,YML060W,YNL273W,YOL090W,YPR056W,YML021C,YDR180W,YHR120W,YCR092C,YOR346W,YMR224C,YFL039C,YCR066W,YKL025C,YAL019W,YDR18…
GO:0016020	membrane	0.0132	0.0081	2.91e-05	YLR268W,YNL003C,YHR007C,YLR395C,YDR141C,YJR044C,YLR220W,YER093C-A,YAL026C,YLR447C,YDR410C,YOR093C,YLR253W,YAL039C,YNR018W,YBR159W,YOR075W,YNL242W,YJL091C,YNR021W,YBR043C,YPR183W,YDL004W,YPL206C,YGL084C,YER145C,YNL321W,YMR266W,YJL036W,YCR028C,YOR245C,YGL114W,YER107C,YDL195W,YBR038W,YPR036W,YGR235C,YKL135C,YNL055C,YJR005W,YGR217W,YDL095W,YPR149W,YKR039W,YPL087W,YDR302W,YLR205C,YMR022W,YPL170W,YDR20…
GO:0016021	integral component of membrane	0.0139	0.0089	3.87e-05	YPL076W,YLR268W,YKL080W,YDR481C,YBR241C,YDR470C,YMR171C,YFL026W,YNL321W,YNR017W,YNL003C,YGL092W,YPL244C,YHR007C,YER110C,YLR395C,YEL042W,YOL060C,YKL188C,YDL198C,YKL006C-A,YJR044C,YNL121C,YEL051W,YGR014W,YNL181W,YMR010W,YDL119C,YJL003W,YER093C-A,YAL026C,YFL007W,YPL147W,YML059C,YLR447C,YLR093C,YHR039C,YDR410C,YLR253W,YHR042W,YOR093C,YDR011W,YGL065C,YGL006W,YGR172C,YML067C,YNR018W,YMR202W,YKL034W,YOR…
GO:0006351	transcription, DNA-templated	0.0121	0.00715	0.00581469	YER022W,YNL097C,YMR165C,YER164W,YMR005W,YCR042C,YOR244W,YFR037C,YBR111W-A,YJR084W,YBR135W,YLR071C,YIL056W,YNL113W,YPR025C,YPR190C,YMR227C,YPL129W,YDL166C,YMR228W,YOR110W,YOL012C,YHL009C,YBL008W,YIL021W,YHR058C,YPR104C,YML069W,YNL288W,YAL001C,YOR151C,YBR215W,YDR173C,YDR404C,YHR206W,YGR128C,YNL021W,YJR140C,YEL055C,YDR527W,YGL246C,YDR045C,YGR252W,YNL107W,YNR003C,YGL043W,YMR223W,YKR029C,YKL160W,YNR05…
GO:0005886	plasma membrane	0.0138	0.0089	0.00304933	YIL034C,YGR281W,YGL084C,YLR229C,YBL037W,YKL203C,YGR014W,YDR373W,YDR160W,YAL026C,YCL040W,YLR422W,YCR012W,YJR065C,YHR042W,YBL060W,YJL085W,YBR043C,YGL008C,YHR073W,YPR194C,YER145C,YER091C,YKL126W,YGL233W,YLR305C,YCR028C,YPR124W,YER125W,YKL035W,YKL135C,YJR005W,YPR149W,YKR039W,YNL084C,YGR055W,YER155C,YGR060W,YAL038W,YIL105C,YBL105C,YFR029W,YDL135C,YIL147C,YKL007W,YIL118W,YJL005W,YKL217W,YOL130W,YPL265W…
GO:0030686	90S preribosome	0.01975	0.031	0.0104548	YGR090W,YPL217C,YKR060W,YLR197W,YBR247C,YLR003C,YGR128C,YER082C,YDL014W,YJR002W,YHR148W,YCR057C,YDR299W,YLR409C,YHR169W,YNL308C,YGR145W,YPL012W,YPR112C,YMR093W,YNL075W,YLR340W,YLR129W,YOR145C,YMR229C,YLR175W,YNL178W,YMR128W,YJL010C,YLL011W,YDR064W,YDL060W,YJL069C,YPR137W,YLR186W,YNL224C,YOR310C,YNL132W,YNR054C,YCL059C,YDL213C,YJR123W,YOR287C,YBL004W,YPR144C,YGL120C,YPL266W,YOL010W,YDR324C,YLR222C…
GO:0042274	ribosomal small subunit biogenesis	0.0129	0.02465	0.0169005	YKR060W,YPL226W,YPL239W,YLR409C,YHR148W,YLR336C,YGR145W,YPL204W,YNL075W,YNL132W,YKL082C,YLR186W,YDR159W,YCL059C,YDL213C,YOR287C,YPR144C,YKL143W,YIL091C,YMR269W,YMR290C,YDL148C
GO:0006367	transcription initiation from RNA polymerase II promoter	0.0132	0.0313	0.00738525	YJL140W,YNL222W,YPL129W,YER022W,YKL028W,YKR062W,YIL143C,YGR186W,YOR194C,YGR005C,YGL043W,YKL058W,YDR404C,YCR042C,YMR227C
GO:0009073	aromatic amino acid family biosynthetic process	0.0149	0.03305	0.0385742	YDR354W,YNL316C,YDR007W,YGL026C,YDR035W,YBR166C,YGL148W,YPR060C,YBR249C,YER090W,YDR127W,YKL211C
GO:0000112	nucleotide-excision repair factor 3 complex	0.0081	0.02645	0.03125	YGR258C,YLR005W,YIL143C,YPL122C,YPR056W,YER171W
GO:0005847	mRNA cleavage and polyadenylation specificity factor complex	0.00995	0.02915	0.0214844	YKL059C,YAL043C,YKR002W,YDR301W,YNL317W,YKL018W,YLR115W,YLR277C,YPR107C,YNL222W
GO:0006094	gluconeogenesis	0.05165	0.0711	0.0078125	YKL152C,YDR050C,YBR239C,YLR377C,YKL060C,YBR196C,YKR097W,YCR012W
GO:0006259	DNA metabolic process	0.0019	0.02135	0.03125	YER095W,YPL022W,YMR262W,YDR386W,YNL088W,YIR027C
GO:0006366	transcription from RNA polymerase II promoter	0.0099	0.0313	2.53e-05	YPR187W,YKR062W,YDR527W,YBR198C,YML098W,YIL021W,YCR042C,YJL140W,YGR258C,YKL028W,YKR023W,YGL150C,YDL108W,YMR005W,YDR392W,YGR005C,YOL005C,YPL122C,YPR025C,YOR151C,YIL143C,YOR194C,YOR174W,YDR167W,YPR056W,YMR227C,YDR404C,YDL074C,YER171W,YGL112C,YPL129W,YDL140C,YGR274C,YLR005W,YNL023C,YGL058W,YDR460W,YER139C,YOR224C,YBR154C,YPL254W
GO:0044822	poly(A) RNA binding	0.02935	0.05275	0.00393317	YGR148C,YCR035C,YEL050C,YKR086W,YLR009W,YDR280W,YPL169C,YJL096W,YER013W,YPL190C,YDL111C,YMR193W,YBR143C,YGL129C,YOL040C,YKL025C,YLR075W,YKL170W,YLR061W,YER029C,YOR063W,YOR369C,YDL043C,YNL177C,YPL131W,YDR473C,YBR146W,YPR100W,YMR128W,YJR007W,YGL103W,YNL185C,YDR237W,YKL078W,YBR267W,YNL005C
GO:0006099	tricarboxylic acid cycle	0.0279	0.05745	0.0129395	YIL125W,YOR142W,YDR148C,YJL200C,YER065C,YGR244C,YNR001C,YLR304C,YPL262W,YOL071W,YOR136W,YNL037C,YKL085W,YLL041C
GO:0005840	ribosome	0.0264	0.0576	5.54e-05	YOR175C,YER165W,YJR113C,YGL123W,YDR405W,YBR282W,YOR150W,YHR020W,YGR148C,YHL015W,YBL038W,YGR054W,YBR160W,YDR041W,YLR340W,YEL050C,YHL013C,YNL081C,YCR059C,YLR439W,YDR462W,YPR091C,YDL081C,YLR312W-A,YGR165W,YOR252W,YOL040C,YHR147C,YPL009C,YPR166C,YPL225W,YNL178W,YOR158W,YDR322W,YJR014W,YBR122C,YMR158W,YGR285C,YMR247C,YGR076C,YJL096W,YKR085C,YNL005C,YJL063C,YDR117C,YDR064W,YJL123C,YCR072C,YPL173W,YJR12…
GO:0003735	structural constituent of ribosome	0.0263	0.0584	0.00126323	YKL167C,YJR113C,YGL123W,YDR405W,YOR150W,YGR148C,YHR148W,YHL015W,YBL038W,YDR041W,YLR340W,YEL050C,YNL081C,YLR439W,YDR462W,YDL081C,YLR312W-A,YGR165W,YOL040C,YHR147C,YNL178W,YLR009W,YDR322W,YBR122C,YMR158W,YGR076C,YJL096W,YKR085C,YNL005C,YJL063C,YDR064W,YBR282W,YPL173W,YJR123W,YOR158W,YGL103W,YNL252C,YMR193W,YPR166C,YBR251W,YJR101W,YGL129C,YKL138C,YDR347W,YCR046C,YDL202W,YDR337W,YGR220C,YLR075W,YKL17…
GO:0043022	ribosome binding	0.0195	0.05855	0.0413895	YBR025C,YBR143C,YJR047C,YLR281C,YLR289W,YML028W,YPL215W,YLR150W,YLR216C,YBR155W,YNL001W,YCR059C,YGR285C,YJR007W,YAL035W,YKR084C,YPR016C,YBR185C,YGL143C,YHR168W
GO:0022625	cytosolic large ribosomal subunit	0.0345	0.07445	0.0169005	YGR148C,YDR333C,YLR340W,YHR170W,YDL081C,YDR101C,YDL126C,YLR009W,YLR325C,YGL099W,YLR075W,YKL170W,YNL067W,YNL227C,YOR063W,YLR061W,YPL131W,YKL082C,YGL103W,YBL092W,YDR237W,YBR267W
GO:0003713	transcription coactivator activity	0.0086	0.05305	0.0129395	YMR165C,YBR111W-A,YGR252W,YKR023W,YNL330C,YOR298C-A,YER159C,YDR448W,YOR194C,YMR227C,YOL004W,YDR397C,YIL041W,YPL254W
GO:0042645	mitochondrial nucleoid	0.0257	0.083	0.00753784	YIL125W,YJR045C,YOR142W,YDR148C,YBL099W,YER178W,YBR221C,YGL068W,YCL009C,YFL036W,YMR241W,YFL018C,YOR374W,YLR355C,YLR304C,YLR259C,YJR144W,YNL037C
GO:0002143	tRNA wobble position uridine thiolation	0.00955	0.06825	0.03125	YDL033C,YGL211W,YNL119W,YOR251C,YIL008W,YHR111W
GO:0000056	ribosomal small subunit export from nucleus	0.01355	0.07315	0.0385742	YJL010C,YCR047C,YDL166C,YKL143W,YKL186C,YER036C,YJL061W,YPL239W,YJL041W,YPL169C,YIL063C,YNL178W
GO:0007017	microtubule-based process	0.0052	0.0695	0.015625	YOR269W,YLR429W,YAL020C,YGR078C,YAR018C,YLR212C,YFL037W
GO:0002181	cytoplasmic translation	0.0359	0.1725	0.00131873	YGR148C,YHL015W,YLR340W,YEL050C,YDL081C,YBR061C,YHR147C,YNL178W,YDR152W,YLR325C,YDR064W,YJR123W,YBL092W,YHR168W,YKL056C,YBR261C,YOL040C,YLR075W,YNL067W,YLR061W,YOR063W,YOR369C,YHR064C,YGR271W,YAL036C,YPL131W,YPR163C,YIL078W,YGL103W,YBR101C,YGR173W,YLR192C,YLR167W
GO:0016514	SWI/SNF complex	0.01395	0.15665	0.03125	YBR289W,YNR023W,YPL016W,YJL176C,YPL129W,YMR033W
GO:0015935	small ribosomal subunit	0.0271	0.2653	0.0390625	YNL081C,YHL015W,YNR036C,YHL004W,YOL040C,YGL123W,YHR148W,YJR123W,YNL178W
GO:0006407	rRNA export from nucleus	0.02545	0.30365	0.03125	YGL123W,YMR235C,YGL097W,YOL040C,YJR123W,YNL178W
