# Supplementary material for: Independent Evolution of Winner Traits without Whole Genome Duplication in Dekkera Yeasts
Source: PLoS One. 2016 May 6;11(5):e0155140. doi: 10.1371/journal.pone.0155140 (PMC4859550; doi:10.1371/journal.pone.0155140)
Supplement: S3 Table — (XLS) [file pone.0155140.s003.xls]

## Sheet: Sheet1
S3 Table. Genes with significantly different evolution rates in the fermentation pathway related genes.
GENE_ID	Branch model	np	lnL	ω (dN/Ds)	models compared	p-value
	A	7	-7929.59	ω = 0.08259
YGL253W/HXK2	B	7	-8569.03	ω = 1	A versus B	2.50916e-280
	C	7	-7950.49	ω1 = 0.10717, ω2 = 0.02748	A versus C	1.02e-10
	A	7	-5914.36	ω = 0.07232
YNL071W	B	7	-6466.63	ω = 1	A versus B	4.46179e-242
	C	7	-5917.97	ω1 = 0.08576, ω2 = 0.04581	A versus C	0.00715343
	A	7	-10227.7	ω = 0.02496
YLR153C	B	7	-11778.7	ω = 1	A versus B	0
	C	7	-10236.6	ω1 = 0.0314, ω2 = 0.01129	A versus C	2.31e-05
	A	7	-4538.01	ω = 0.02445
YBR221C	B	7	-5171.28	ω = 1	A versus B	2.76677e-277
	C	7	-4540.15	ω1 = 0.02686, ω2 = 0.01174	A versus C	0.0386579
	A	7	-3833.62	ω = 0.01833
YOR283W	B	7	-4178.25	ω = 1	A versus B	4.46984e-152
	C	7	-3836.91	ω1 = 0.00404, ω2 = 0.02654	A versus C	0.0103478
	A	7	-9267.68	ω = 0.02061
YMR170C	B	7	-10207.3	ω = 1	A versus B	3.0098e-254
	C	7	-9284.6	ω1 = 0.00262, ω2 = 0.03421	A versus C	6.04e-09
	A	7	-3839.94	ω = 0.04848
YAL038W	B	7	-4205.5	ω = 1	A versus B	3.8e-260
	C	7	-3842.68	ω1 = 0.04537, ω2 = 0.09147	A versus C	0.0191712
	A	7	-11363.4	ω = 0.04678
YMR278W	B	7	-12278.7	ω = 1	A versus B	6.6371e-160
	C	7	-11373.5	ω1 = 0.01173, ω2 = 0.06658	A versus C	7.23e-06
	A	7	-5685.05	ω = 0.07948
YCR012W	B	7	-6175.42	ω = 1	A versus B	3.99566e-215
	C	7	-5692.41	ω1 = 0.06844, ω2 = 0.17232	A versus C	0.000125768
*A: all branches have one ω.
*B: all branches have the same ω=1.
*C: branches of non-WGD yeasts have ω1, Dekkera yeasts have ω2.
