# Supplementary material for: Independent Evolution of Winner Traits without Whole Genome Duplication in Dekkera Yeasts
Source: PLoS One. 2016 May 6;11(5):e0155140. doi: 10.1371/journal.pone.0155140 (PMC4859550; doi:10.1371/journal.pone.0155140)
Supplement: S4 Table — (XLS) [file pone.0155140.s004.xls]

## Sheet: positive_selection_in_dekkera
S4 Table. Positive selection sites in the Dekkera yeasts.
Genes	p_value	positive selective sites
YKR029C	3.24e-14	342 S 0.956*,396 F 0.980*
YBR094W	1.42e-10	132 T 0.986*
YCL061C	1.81e-10	406 S 0.953*,799 S 0.964*
YMR012W	1.31e-08	756 Q 0.955*,870 E 0.951*
YPL085W	2.08e-08	14 K 0.991**,146 D 0.973*,214 P 0.970*,547 P 0.987*,650 S 0.976*,654 P 0.989*,726 K 0.997**,825 L 0.995**,888 E 0.984*,921 V 0.965*,922 G 0.966*,1617 Q 0.958*
YLL021W	1.82e-07	487 G 0.993**,737 E 0.954*
YIL129C	2.12e-07	964 E 0.951*
YHR172W	2.43e-07	541 K 0.987*
YDL122W	5.29e-07	94 T 0.980*,499 P 0.951*
YJL176C	6.07e-07	6 K 0.951*
YBR136W	2.07e-06	1472 K 0.968*
YMR234W	0.000229419	44 A 0.970*,56 S 0.965*,65 E 0.967*,67 A 0.971*,79 I 0.957*,175 K 0.955*,186 L 0.985*,206 A 0.978*
YOL145C	0.000421963	77 Q 0.969*,675 L 0.965*,754 S 0.957*,921 L 0.954*,924 E 0.962*
YLL034C	0.000492932	145 V 0.986*,399 H 0.994**,407 R 0.959*
YEL015W	0.000751679	146 G 0.960*,148 Q 0.983*
YPL210C	0.00136622	54 E 0.969*
YMR004W	0.00184833	83 T 0.962*
YOR130C	0.00211092	39 A 0.976*
YJR130C	0.00298595	166 D 0.956*,289 H 0.973*
YLR422W	0.00336699	366 E 0.982*
YGL206C	0.00601506	102 A 0.961*
YFL025C	0.0136373	146 P 0.973*,444 V 0.958*,449 A 0.990*,691 N 0.998**,695 T 0.973*,696 K 0.979*,702 N 0.958*,706 V 0.978*,707 I 0.983*,708 S 0.999**,711 N 0.969*,719 A 0.990**,727 Y 0.969*,728 A 0.995**
YDR235W	0.014052	33 E 0.964*,446 R 0.965*
YBR223C	0.0166901	231 I 0.973*
YDL107W	0.0316318	320 S 0.951*
YLR429W	0.0491978	214 P 0.983*
YCR012W	0.0447327	75 Y 0.972*,90 K 0.975*,127 E 0.986*,143 V 0.968*,241 K 0.985*,277 V 0.994**,314 P 0.967*,333 N 0.960*
YJR007W	0.0393802	2 Q 0.999**,4 L 0.964*,5 V 0.968*
YER134C	0.0300866	2 I 0.969*,3 A 0.999**,5 V 0.986*,6 W 0.990*,9 F 0.983*,12 T 0.976*,16 P 0.994**,17 P 0.969*,18 F 0.975*,51 H 0.983*,72 K 0.970*,102 D 0.981*
YBR173C	0.0272092	89 A 0.995**,90 V 0.960*
YPL190C	0.0237276	51 E 0.950*,281 L 0.989*,284 E 0.985*,288 E 0.951*,298 G 0.970*,300 S 0.955*,305 S 0.979*,323 S 0.965*,324 S 0.986*,370 S 0.987*,374 S 0.963*,386 D 0.991**,435 G 0.957*,445 V 0.955*,453 S 0.971*
YEL056W	0.0223722	73 S 0.955*
YDR182W	0.012938	338 S 0.984*,342 C 0.975*,348 Q 0.983*,349 A 0.962*,352 S 0.979*,391 I 0.981*,392 Y 0.961*
YDR160W	0.0105794	429 S 0.972*
YFL026W	0.00931307	19 Y 0.961*,343 A 0.951*
YLR325C	0.00433195	1 F 0.998**,2 S 1.000**,67 T 0.955*,68 R 0.994**
YBR041W	0.00410275	254 R 0.966*
YBR112C	0.00319592	677 E 0.987*
YOR250C	0.00279449	88 Q 0.987*,214 V 0.972*,215 E 0.996**,221 A 0.980*,226 T 0.978*,227 Y 0.996**,230 R 0.993**
YNL041C	0.00227025	92 G 0.972*,418 R 0.959*
YNL320W	0.00214462	269 K 0.960*
YNL084C	0.00194605	238 L 0.962*
YGR014W	0.00149144	638 E 0.991**,763 E 0.999**,768 E 0.987*,771 A 0.980*
YOR160W	0.00144813	571 R 0.981*
YOR164C	0.0012062	46 S 0.983*
YGR149W	0.000413377	104 Y 0.982*
YBR030W	0.00038959	338 G 0.971*,421 V 0.966*
YMR266W	0.000278784	804 F 0.980*
YBL022C	9.94e-05	288 A 0.971*
YLR093C	3.84e-05	81 I 0.969*
YMR001C	3.36e-05	517 E 0.979*
YHR101C	2.48e-05	168 Y 0.965*
YGR003W	8.78e-06	560 L 0.959*
YIR011C	8.55e-06	10 G 0.973*,35 R 0.975*
YDR435C	5.95e-06	33 M 0.950*,43 S 0.973*
YHR076W	2.78e-06	112 S 0.995**
YLR166C	2.43e-06	449 D 0.958*
YOR043W	2.26e-06	228 T 0.971*
YDR335W	2.13e-06	587 E 0.962*
YJR052W	2.09e-06	168 A 0.950*
YLR438W	1.52e-06	229 Y 0.997**,230 N 0.995**,232 L 0.997**,236 G 0.996**,242 P 0.999**,245 C 0.995**,247 L 0.997**,248 S 0.997**,250 K 0.999**,254 L 0.991**,256 F 0.998**,258 P 0.999**,259 G 0.995**,261 H 0.998**,265 Y 0.997**,267 G 0.998**,268 N 0.983*,269 P 0.998**,272 S 0.999**,273 R 1.000**,275 A 0.986*,279 L 0.994**,280 E 0.998**,284 S 0.999**,287 R 0.996**,289 R 0.998**,290 G 0.998**,293 T 0.989*,297 I 0.98…
YIL047C	1.13e-06	71 Q 0.973*,76 Y 0.981*,577 T 0.957*
YBR123C	8.83e-07	490 F 0.958*
YJL090C	8.08e-07	447 K 0.981*
YML031W	7.75e-07	205 K 0.983*,264 R 0.972*
YDR228C	5.37e-07	147 T 0.963*
YKL045W	4.02e-07	256 S 0.963*
YBR017C	3.2e-07	757 E 0.985*
YOR296W	1.88e-07	488 D 0.966*
YPL249C	7.92e-08	86 G 0.959*,91 S 0.957*,102 E 0.959*
YOR123C	5.16e-08	25 N 0.969*,81 F 0.993**
YPR179C	1.66e-08	64 S 0.987*,420 F 0.960*,525 E 0.983*
YMR309C	1.32e-08	147 E 0.974*
YIL056W	8.09e-09	374 Q 0.950*,483 P 0.952*
YAL024C	6.23e-09	493 L 0.994**
YDL106C	1.77e-09	349 S 0.951*
YKR079C	1.36e-09	352 S 0.980*,501 R 0.954*
YPL084W	9.45e-10	587 E 0.962*,736 P 0.963*
YLR319C	6.79e-10	346 S 0.991**,549 P 0.964*
YBR015C	2.75e-11	34 L 0.959*,48 G 0.998**,245 S 0.974*
YAL001C	1.76e-12	416 P 0.968*,716 P 0.980*,866 D 0.973*,931 N 0.961*
YNL224C	1.69e-12	137 S 0.985*,142 L 0.967*,453 M 0.955*
YMR287C	4.04e-13	267 Q 0.957*,307 A 0.984*,470 R 0.966*,531 R 0.958*,614 A 0.981*
YPR097W	3.54e-13	555 E 0.979*,847 V 0.951*,853 L 0.989*
YLR148W	1.52e-14	160 G 0.958*,675 Q 0.976*
YBR056W	5.32e-16	130 K 0.972*,265 K 0.975*
YDL117W	1.72e-17	102 S 0.985*,106 D 0.961*,249 T 0.956*,260 M 0.958*,326 K 0.957*,373 T 0.973*,577 S 0.969*,682 A 0.981*
YGL233W	6.79e-18	14 Q 0.979*,349 D 0.975*,361 F 0.974*,381 T 0.964*,383 E 0.981*,709 F 0.959*,716 I 0.975*,727 Y 0.992**,740 I 0.952*,743 E 0.960*,758 S 0.958*
YER155C	1.82e-28	60 E 0.982*,1280 D 0.975*
YDR443C	1.29e-28	101 P 0.952*,267 F 0.982*,268 M 0.972*,272 I 0.976*,289 S 0.960*,348 V 0.979*,352 T 0.992**,357 A 0.990*,442 D 0.954*,676 K 0.986*,731 C 0.970*,764 K 0.955*,795 E 0.955*,801 P 0.970*,827 N 0.962*,847 I 0.961*,848 E 0.990**,865 I 0.969*,885 S 0.970*,893 W 0.990*,932 L 0.984*,1013 P 0.991**,1015 Q 0.990*,1016 H 0.976*,1035 D 0.960*
